# Supplementary material for: Genomic view of heavy-ion-induced deletions associated with distribution of essential genes in Arabidopsis thaliana
Source: Front Plant Sci. 2024 Apr 17;15:1352564. doi: 10.3389/fpls.2024.1352564 (PMC11061394; doi:10.3389/fpls.2024.1352564)
Supplement: Supplementary file 3 [file Table_1.xlsx]

## Sheet: Table S1
Supplementary Table S1 Probe locations to detect deletions of TAGs.
Name	Chromosome	Start position (bp)	End position (bp)
chr1:10002966-10007502	1	10002966	10007502
chr1:10040641-10077344	1	10040641	10077344
chr1:10080894-10089071	1	10080894	10089071
chr1:10156494-10174071	1	10156494	10174071
chr1:10267469-10284198	1	10267469	10284198
chr1:10285293-10290621	1	10285293	10290621
chr1:10300152-10309143	1	10300152	10309143
chr1:10318744-10324189	1	10318744	10324189
chr1:10370839-10378871	1	10370839	10378871
chr1:10399564-10421524	1	10399564	10421524
chr1:10423576-10428615	1	10423576	10428615
chr1:10436657-10446657	1	10436657	10446657
chr1:10471280-10480048	1	10471280	10480048
chr1:10605251-10610618	1	10605251	10610618
chr1:10726638-10757316	1	10726638	10757316
chr1:10891570-10905630	1	10891570	10905630
chr1:11003242-11016913	1	11003242	11016913
chr1:11090832-11096649	1	11090832	11096649
chr1:11180711-11193317	1	11180711	11193317
chr1:11239451-11247481	1	11239451	11247481
chr1:1127188-1139613	1	1127188	1139613
chr1:11336558-11356486	1	11336558	11356486
chr1:11415451-11421837	1	11415451	11421837
chr1:11936596-11952982	1	11936596	11952982
chr1:11958287-11965832	1	11958287	11965832
chr1:11984707-12009833	1	11984707	12009833
chr1:12009901-12016083	1	12009901	12016083
chr1:12020348-12025783	1	12020348	12025783
chr1:12176777-12183363	1	12176777	12183363
chr1:12219897-12229460	1	12219897	12229460
chr1:12300325-12352203	1	12300325	12352203
chr1:12373433-12399369	1	12373433	12399369
chr1:12447726-12455142	1	12447726	12455142
chr1:12555005-12581824	1	12555005	12581824
chr1:12608482-12625487	1	12608482	12625487
chr1:12803834-12813569	1	12803834	12813569
chr1:12869738-12879719	1	12869738	12879719
chr1:12931941-12942857	1	12931941	12942857
chr1:12946987-12949994	1	12946987	12949994
chr1:12953849-12958090	1	12953849	12958090
chr1:12990890-13000251	1	12990890	13000251
chr1:13005459-13006391	1	13005459	13006391
chr1:13015992-13019269	1	13015992	13019269
chr1:13023935-13025941	1	13023935	13025941
chr1:13081819-13098317	1	13081819	13098317
chr1:13102226-13112700	1	13102226	13112700
chr1:13157466-13165512	1	13157466	13165512
chr1:13226324-13230726	1	13226324	13230726
chr1:13236183-13247814	1	13236183	13247814
chr1:13250343-13256570	1	13250343	13256570
chr1:1330466-1337070	1	1330466	1337070
chr1:13532870-13559492	1	13532870	13559492
chr1:14288578-14297191	1	14288578	14297191
chr1:1509404-1513842	1	1509404	1513842
chr1:1520137-1532439	1	1520137	1532439
chr1:16212995-16223473	1	16212995	16223473
chr1:16414647-16426345	1	16414647	16426345
chr1:16451981-16466565	1	16451981	16466565
chr1:16715112-16730896	1	16715112	16730896
chr1:16736008-16742513	1	16736008	16742513
chr1:1689264-1697058	1	1689264	1697058
chr1:1717555-1722309	1	1717555	1722309
chr1:1722734-1727283	1	1722734	1727283
chr1:17269185-17276834	1	17269185	17276834
chr1:17299951-17309848	1	17299951	17309848
chr1:17352847-17361722	1	17352847	17361722
chr1:17382034-17387186	1	17382034	17387186
chr1:17401684-17416132	1	17401684	17416132
chr1:17423669-17436064	1	17423669	17436064
chr1:17456122-17474294	1	17456122	17474294
chr1:17543079-17548477	1	17543079	17548477
chr1:17599004-17608474	1	17599004	17608474
chr1:17611383-17613548	1	17611383	17613548
chr1:17710491-17717808	1	17710491	17717808
chr1:1774643-1785427	1	1774643	1785427
chr1:17797431-17805955	1	17797431	17805955
chr1:17878448-17884855	1	17878448	17884855
chr1:17994948-18002200	1	17994948	18002200
chr1:18010035-18013451	1	18010035	18013451
chr1:18018375-18027065	1	18018375	18027065
chr1:18048844-18060367	1	18048844	18060367
chr1:18197227-18211128	1	18197227	18211128
chr1:1823548-1829161	1	1823548	1829161
chr1:18374538-18380799	1	18374538	18380799
chr1:1842568-1858718	1	1842568	1858718
chr1:18545165-18553578	1	18545165	18553578
chr1:18553641-18561274	1	18553641	18561274
chr1:18718378-18727272	1	18718378	18727272
chr1:18823050-18828578	1	18823050	18828578
chr1:18833232-18838942	1	18833232	18838942
chr1:18854147-18862982	1	18854147	18862982
chr1:18996026-19003215	1	18996026	19003215
chr1:19086413-19098452	1	19086413	19098452
chr1:19105687-19113157	1	19105687	19113157
chr1:19198419-19289385	1	19198419	19289385
chr1:1921352-1931258	1	1921352	1931258
chr1:1934293-1941459	1	1934293	1941459
chr1:19344940-19367924	1	19344940	19367924
chr1:19382122-19403363	1	19382122	19403363
chr1:194780-205189	1	194780	205189
chr1:19530350-19547266	1	19530350	19547266
chr1:19548331-19556543	1	19548331	19556543
chr1:19617143-19634440	1	19617143	19634440
chr1:19661194-19671427	1	19661194	19671427
chr1:19687957-19699482	1	19687957	19699482
chr1:19775052-19783219	1	19775052	19783219
chr1:19906517-19912646	1	19906517	19912646
chr1:19925626-19952562	1	19925626	19952562
chr1:20097522-20104667	1	20097522	20104667
chr1:20150016-20170600	1	20150016	20170600
chr1:2024601-2038366	1	2024601	2038366
chr1:20249518-20255708	1	20249518	20255708
chr1:20601819-20607405	1	20601819	20607405
chr1:20675622-20704460	1	20675622	20704460
chr1:20753321-20761076	1	20753321	20761076
chr1:20827118-20835519	1	20827118	20835519
chr1:208395-218304	1	208395	218304
chr1:20852732-20859235	1	20852732	20859235
chr1:20937899-20947718	1	20937899	20947718
chr1:20956098-20963334	1	20956098	20963334
chr1:20986288-21015018	1	20986288	21015018
chr1:21055232-21063995	1	21055232	21063995
chr1:21166589-21186306	1	21166589	21186306
chr1:21407623-21418946	1	21407623	21418946
chr1:21419309-21428349	1	21419309	21428349
chr1:21436602-21443920	1	21436602	21443920
chr1:21477590-21502811	1	21477590	21502811
chr1:21689962-21705255	1	21689962	21705255
chr1:21779185-21797139	1	21779185	21797139
chr1:21815443-21832942	1	21815443	21832942
chr1:22058424-22062481	1	22058424	22062481
chr1:22067033-22074147	1	22067033	22074147
chr1:22159099-22177321	1	22159099	22177321
chr1:22225885-22243235	1	22225885	22243235
chr1:2222691-2230319	1	2222691	2230319
chr1:22253405-22261715	1	22253405	22261715
chr1:22270226-22281586	1	22270226	22281586
chr1:22290582-22305985	1	22290582	22305985
chr1:22346622-22361184	1	22346622	22361184
chr1:22455749-22462164	1	22455749	22462164
chr1:22503514-22508947	1	22503514	22508947
chr1:22550345-22561687	1	22550345	22561687
chr1:22606466-22625527	1	22606466	22625527
chr1:22636728-22693881	1	22636728	22693881
chr1:22713921-22718610	1	22713921	22718610
chr1:22829015-22839615	1	22829015	22839615
chr1:2285297-2290336	1	2285297	2290336
chr1:22901150-22918330	1	22901150	22918330
chr1:2293566-2297497	1	2293566	2297497
chr1:22940569-22972764	1	22940569	22972764
chr1:22987196-22990941	1	22987196	22990941
chr1:2308564-2317469	1	2308564	2317469
chr1:23150794-23185991	1	23150794	23185991
chr1:23203773-23210913	1	23203773	23210913
chr1:2321653-2332096	1	2321653	2332096
chr1:23384324-23391816	1	23384324	23391816
chr1:23411730-23422579	1	23411730	23422579
chr1:23430835-23439677	1	23430835	23439677
chr1:23493935-23503169	1	23493935	23503169
chr1:23535519-23543137	1	23535519	23543137
chr1:23568538-23583624	1	23568538	23583624
chr1:23640770-23656359	1	23640770	23656359
chr1:23706131-23717124	1	23706131	23717124
chr1:23843954-23850607	1	23843954	23850607
chr1:23856178-23861624	1	23856178	23861624
chr1:24114137-24119798	1	24114137	24119798
chr1:24119926-24130458	1	24119926	24130458
chr1:24182959-24212116	1	24182959	24212116
chr1:2427773-2436745	1	2427773	2436745
chr1:24353771-24361081	1	24353771	24361081
chr1:24405542-24414527	1	24405542	24414527
chr1:24451096-24462738	1	24451096	24462738
chr1:24467932-24477715	1	24467932	24477715
chr1:24507633-24515659	1	24507633	24515659
chr1:2453846-2466504	1	2453846	2466504
chr1:24556372-24561936	1	24556372	24561936
chr1:24582820-24593747	1	24582820	24593747
chr1:24664629-24674661	1	24664629	24674661
chr1:24698990-24710785	1	24698990	24710785
chr1:24712306-24729614	1	24712306	24729614
chr1:24752634-24766541	1	24752634	24766541
chr1:24769575-24776984	1	24769575	24776984
chr1:24781171-24789302	1	24781171	24789302
chr1:2482240-2489027	1	2482240	2489027
chr1:24827537-24835631	1	24827537	24835631
chr1:24848716-24862821	1	24848716	24862821
chr1:24868554-24883480	1	24868554	24883480
chr1:24900978-24912485	1	24900978	24912485
chr1:24960634-24974069	1	24960634	24974069
chr1:2510647-2519546	1	2510647	2519546
chr1:2523076-2530120	1	2523076	2530120
chr1:25443805-25447737	1	25443805	25447737
chr1:2547819-2560074	1	2547819	2560074
chr1:25486714-25491867	1	25486714	25491867
chr1:25584776-25594595	1	25584776	25594595
chr1:25634838-25646607	1	25634838	25646607
chr1:26196498-26201603	1	26196498	26201603
chr1:26295676-26321220	1	26295676	26321220
chr1:26333250-26339795	1	26333250	26339795
chr1:26405238-26412801	1	26405238	26412801
chr1:26525212-26531282	1	26525212	26531282
chr1:2657716-2666343	1	2657716	2666343
chr1:26583729-26592379	1	26583729	26592379
chr1:26643582-26649734	1	26643582	26649734
chr1:26699412-26706236	1	26699412	26706236
chr1:26708947-26727544	1	26708947	26727544
chr1:26755253-26762042	1	26755253	26762042
chr1:26829669-26834709	1	26829669	26834709
chr1:26905453-26913597	1	26905453	26913597
chr1:27053180-27061785	1	27053180	27061785
chr1:27136181-27145490	1	27136181	27145490
chr1:27147460-27156664	1	27147460	27156664
chr1:27408237-27438144	1	27408237	27438144
chr1:27441238-27446980	1	27441238	27446980
chr1:27548021-27566177	1	27548021	27566177
chr1:27566518-27570717	1	27566518	27570717
chr1:27612856-27626092	1	27612856	27626092
chr1:27646756-27651471	1	27646756	27651471
chr1:27699050-27718281	1	27699050	27718281
chr1:27828142-27838317	1	27828142	27838317
chr1:27846047-27852374	1	27846047	27852374
chr1:27861909-27866694	1	27861909	27866694
chr1:27872611-27880780	1	27872611	27880780
chr1:27890494-27907158	1	27890494	27907158
chr1:27928662-27937608	1	27928662	27937608
chr1:28012309-28018711	1	28012309	28018711
chr1:28024153-28033452	1	28024153	28033452
chr1:28173378-28182062	1	28173378	28182062
chr1:28193115-28199802	1	28193115	28199802
chr1:28250960-28258040	1	28250960	28258040
chr1:28376461-28384768	1	28376461	28384768
chr1:2847348-2878223	1	2847348	2878223
chr1:28489449-28510857	1	28489449	28510857
chr1:28642038-28651484	1	28642038	28651484
chr1:28714078-28721371	1	28714078	28721371
chr1:28764324-28768517	1	28764324	28768517
chr1:28775861-28781483	1	28775861	28781483
chr1:28864500-28876292	1	28864500	28876292
chr1:28988927-28997594	1	28988927	28997594
chr1:29067343-29074536	1	29067343	29074536
chr1:2910317-2921889	1	2910317	2921889
chr1:29129403-29138555	1	29129403	29138555
chr1:29247300-29252976	1	29247300	29252976
chr1:29316899-29334146	1	29316899	29334146
chr1:29466437-29488906	1	29466437	29488906
chr1:29515989-29520323	1	29515989	29520323
chr1:29584811-29597270	1	29584811	29597270
chr1:29606689-29617738	1	29606689	29617738
chr1:29633124-29648499	1	29633124	29648499
chr1:29683432-29708844	1	29683432	29708844
chr1:29832921-29845638	1	29832921	29845638
chr1:29975725-29983773	1	29975725	29983773
chr1:30057632-30068547	1	30057632	30068547
chr1:30195782-30203200	1	30195782	30203200
chr1:30419102-30426192	1	30419102	30426192
chr1:3056975-3071910	1	3056975	3071910
chr1:3207828-3225541	1	3207828	3225541
chr1:3229450-3236530	1	3229450	3236530
chr1:3283239-3291471	1	3283239	3291471
chr1:3394558-3399358	1	3394558	3399358
chr1:3754677-3765483	1	3754677	3765483
chr1:3809093-3821805	1	3809093	3821805
chr1:3852467-3860268	1	3852467	3860268
chr1:3887690-3895677	1	3887690	3895677
chr1:3901012-3910338	1	3901012	3910338
chr1:4088847-4096845	1	4088847	4096845
chr1:4117594-4135094	1	4117594	4135094
chr1:4139948-4148817	1	4139948	4148817
chr1:414079-423258	1	414079	423258
chr1:4173875-4182247	1	4173875	4182247
chr1:427814-433006	1	427814	433006
chr1:4288944-4300475	1	4288944	4300475
chr1:433830-440559	1	433830	440559
chr1:4458187-4470033	1	4458187	4470033
chr1:4477491-4484696	1	4477491	4484696
chr1:452288-459164	1	452288	459164
chr1:4603841-4608747	1	4603841	4608747
chr1:4619228-4639330	1	4619228	4639330
chr1:4817548-4825414	1	4817548	4825414
chr1:4832518-4838616	1	4832518	4838616
chr1:4849274-4855307	1	4849274	4855307
chr1:4855778-4872488	1	4855778	4872488
chr1:494050-498479	1	494050	498479
chr1:4955257-4962780	1	4955257	4962780
chr1:4973067-4981324	1	4973067	4981324
chr1:5022656-5031792	1	5022656	5031792
chr1:5127375-5134716	1	5127375	5134716
chr1:5151263-5161083	1	5151263	5161083
chr1:5211615-5227702	1	5211615	5227702
chr1:522651-535677	1	522651	535677
chr1:5341587-5347166	1	5341587	5347166
chr1:5366374-5381139	1	5366374	5381139
chr1:5517373-5539269	1	5517373	5539269
chr1:5550041-5557841	1	5550041	5557841
chr1:5595694-5612426	1	5595694	5612426
chr1:5788987-5794491	1	5788987	5794491
chr1:5806311-5823013	1	5806311	5823013
chr1:5868846-5877545	1	5868846	5877545
chr1:5895416-5904439	1	5895416	5904439
chr1:6051936-6061667	1	6051936	6061667
chr1:6193543-6202484	1	6193543	6202484
chr1:619678-623469	1	619678	623469
chr1:6553568-6559045	1	6553568	6559045
chr1:657657-667452	1	657657	667452
chr1:6737484-6743534	1	6737484	6743534
chr1:6766451-6775528	1	6766451	6775528
chr1:6851155-6874255	1	6851155	6874255
chr1:6986332-6994891	1	6986332	6994891
chr1:7083409-7090606	1	7083409	7090606
chr1:7093833-7106881	1	7093833	7106881
chr1:7142067-7150977	1	7142067	7150977
chr1:7175775-7186267	1	7175775	7186267
chr1:7219961-7228566	1	7219961	7228566
chr1:7385839-7401605	1	7385839	7401605
chr1:7423106-7448549	1	7423106	7448549
chr1:7461834-7470721	1	7461834	7470721
chr1:7544151-7551565	1	7544151	7551565
chr1:7609398-7616339	1	7609398	7616339
chr1:7666803-7675215	1	7666803	7675215
chr1:7858630-7873618	1	7858630	7873618
chr1:786122-792592	1	786122	792592
chr1:7875640-7882219	1	7875640	7882219
chr1:7889464-7907673	1	7889464	7907673
chr1:7918144-7925944	1	7918144	7925944
chr1:7963042-7979573	1	7963042	7979573
chr1:8100593-8104532	1	8100593	8104532
chr1:8129716-8135350	1	8129716	8135350
chr1:8197720-8202235	1	8197720	8202235
chr1:8251715-8257770	1	8251715	8257770
chr1:8340449-8345839	1	8340449	8345839
chr1:8351615-8363485	1	8351615	8363485
chr1:8370609-8379769	1	8370609	8379769
chr1:841747-848683	1	841747	848683
chr1:8421960-8428235	1	8421960	8428235
chr1:8468550-8484875	1	8468550	8484875
chr1:8495057-8502520	1	8495057	8502520
chr1:8570173-8576156	1	8570173	8576156
chr1:8583039-8590546	1	8583039	8590546
chr1:8599477-8608484	1	8599477	8608484
chr1:8655687-8660506	1	8655687	8660506
chr1:9125737-9144304	1	9125737	9144304
chr1:9188624-9196280	1	9188624	9196280
chr1:9231328-9235812	1	9231328	9235812
chr1:9275381-9285438	1	9275381	9285438
chr1:9377559-9384984	1	9377559	9384984
chr1:9424460-9429716	1	9424460	9429716
chr1:9433559-9447106	1	9433559	9447106
chr1:9468948-9475990	1	9468948	9475990
chr1:9491964-9500425	1	9491964	9500425
chr1:9500971-9509280	1	9500971	9509280
chr1:9565332-9592075	1	9565332	9592075
chr1:984751-992020	1	984751	992020
chr1:9859303-9865606	1	9859303	9865606
chr2:10026586-10050291	2	10026586	10050291
chr2:10195059-10202081	2	10195059	10202081
chr2:10208475-10218542	2	10208475	10218542
chr2:1021287-1028045	2	1021287	1028045
chr2:10312286-10318353	2	10312286	10318353
chr2:10393329-10399184	2	10393329	10399184
chr2:10515880-10526840	2	10515880	10526840
chr2:10587660-10591862	2	10587660	10591862
chr2:1068491-1074566	2	1068491	1074566
chr2:10803249-10813243	2	10803249	10813243
chr2:1093757-1099826	2	1093757	1099826
chr2:11086348-11090597	2	11086348	11090597
chr2:11126134-11132514	2	11126134	11132514
chr2:11246383-11254612	2	11246383	11254612
chr2:11391965-11398092	2	11391965	11398092
chr2:1146807-1152845	2	1146807	1152845
chr2:11499721-11508426	2	11499721	11508426
chr2:11522304-11528854	2	11522304	11528854
chr2:11786398-11798712	2	11786398	11798712
chr2:11815634-11820578	2	11815634	11820578
chr2:11909723-11914297	2	11909723	11914297
chr2:11929579-11938401	2	11929579	11938401
chr2:12005371-12014890	2	12005371	12014890
chr2:12283625-12292045	2	12283625	12292045
chr2:12382480-12390872	2	12382480	12390872
chr2:12423775-12429685	2	12423775	12429685
chr2:12436914-12449294	2	12436914	12449294
chr2:12454401-12466037	2	12454401	12466037
chr2:12500092-12516895	2	12500092	12516895
chr2:12542812-12554433	2	12542812	12554433
chr2:12561781-12566183	2	12561781	12566183
chr2:12578365-12608618	2	12578365	12608618
chr2:12616936-12633473	2	12616936	12633473
chr2:12697673-12712696	2	12697673	12712696
chr2:12714411-12732599	2	12714411	12732599
chr2:12750147-12759558	2	12750147	12759558
chr2:12871134-12877122	2	12871134	12877122
chr2:1304663-1309544	2	1304663	1309544
chr2:13052777-13062673	2	13052777	13062673
chr2:13092145-13113011	2	13092145	13113011
chr2:13131707-13137849	2	13131707	13137849
chr2:13137997-13143613	2	13137997	13143613
chr2:13200668-13208815	2	13200668	13208815
chr2:13237047-13255706	2	13237047	13255706
chr2:13295143-13305869	2	13295143	13305869
chr2:1333512-1340270	2	1333512	1340270
chr2:13507493-13518413	2	13507493	13518413
chr2:1352755-1380130	2	1352755	1380130
chr2:13545596-13554843	2	13545596	13554843
chr2:13630062-13634335	2	13630062	13634335
chr2:13661213-13672515	2	13661213	13672515
chr2:13673498-13679830	2	13673498	13679830
chr2:13747441-13757853	2	13747441	13757853
chr2:13808216-13819289	2	13808216	13819289
chr2:13835234-13845324	2	13835234	13845324
chr2:13852758-13863614	2	13852758	13863614
chr2:13885826-13892170	2	13885826	13892170
chr2:13943611-13951556	2	13943611	13951556
chr2:14005135-14014246	2	14005135	14014246
chr2:14020870-14035237	2	14020870	14035237
chr2:14040038-14046543	2	14040038	14046543
chr2:14066972-14071671	2	14066972	14071671
chr2:1416182-1431342	2	1416182	1431342
chr2:14223268-14229711	2	14223268	14229711
chr2:14370185-14378364	2	14370185	14378364
chr2:14449536-14462802	2	14449536	14462802
chr2:14492586-14499389	2	14492586	14499389
chr2:14521524-14526763	2	14521524	14526763
chr2:14534645-14542406	2	14534645	14542406
chr2:14672840-14688062	2	14672840	14688062
chr2:14749260-14754319	2	14749260	14754319
chr2:15033037-15041127	2	15033037	15041127
chr2:15048150-15054275	2	15048150	15054275
chr2:15105940-15110773	2	15105940	15110773
chr2:15324237-15329802	2	15324237	15329802
chr2:1537901-1546462	2	1537901	1546462
chr2:15383706-15392251	2	15383706	15392251
chr2:15409462-15426016	2	15409462	15426016
chr2:15612402-15620155	2	15612402	15620155
chr2:1563166-1575478	2	1563166	1575478
chr2:15663800-15669851	2	15663800	15669851
chr2:15721568-15730098	2	15721568	15730098
chr2:16075384-16082509	2	16075384	16082509
chr2:16127378-16132174	2	16127378	16132174
chr2:16195265-16203669	2	16195265	16203669
chr2:16294315-16300202	2	16294315	16300202
chr2:16413073-16422852	2	16413073	16422852
chr2:16451612-16464061	2	16451612	16464061
chr2:16593833-16599162	2	16593833	16599162
chr2:16774442-16780408	2	16774442	16780408
chr2:1687773-1693614	2	1687773	1693614
chr2:16888212-16893790	2	16888212	16893790
chr2:16937705-16946003	2	16937705	16946003
chr2:1695303-1699240	2	1695303	1699240
chr2:17068868-17077239	2	17068868	17077239
chr2:17134721-17142393	2	17134721	17142393
chr2:17209428-17217292	2	17209428	17217292
chr2:17435529-17442350	2	17435529	17442350
chr2:17495956-17503684	2	17495956	17503684
chr2:17555744-17562945	2	17555744	17562945
chr2:17638152-17642790	2	17638152	17642790
chr2:17678887-17690928	2	17678887	17690928
chr2:17708036-17713092	2	17708036	17713092
chr2:17917927-17922689	2	17917927	17922689
chr2:17982691-17990491	2	17982691	17990491
chr2:18066172-18074905	2	18066172	18074905
chr2:18075224-18096025	2	18075224	18096025
chr2:18102751-18107043	2	18102751	18107043
chr2:18111589-18119844	2	18111589	18119844
chr2:18123648-18130841	2	18123648	18130841
chr2:18151227-18160175	2	18151227	18160175
chr2:18161945-18179390	2	18161945	18179390
chr2:18183491-18198687	2	18183491	18198687
chr2:18279623-18296536	2	18279623	18296536
chr2:18304201-18309349	2	18304201	18309349
chr2:18320994-18327551	2	18320994	18327551
chr2:18339921-18368725	2	18339921	18368725
chr2:18385219-18397268	2	18385219	18397268
chr2:18711287-18721729	2	18711287	18721729
chr2:18772541-18785347	2	18772541	18785347
chr2:18788588-18793586	2	18788588	18793586
chr2:18803350-18812047	2	18803350	18812047
chr2:18865061-18872561	2	18865061	18872561
chr2:1898507-1906906	2	1898507	1906906
chr2:19002426-19008879	2	19002426	19008879
chr2:19057294-19070569	2	19057294	19070569
chr2:1912017-1917623	2	1912017	1917623
chr2:19204157-19216166	2	19204157	19216166
chr2:19288138-19295260	2	19288138	19295260
chr2:19323233-19331197	2	19323233	19331197
chr2:19346359-19354114	2	19346359	19354114
chr2:19602339-19606671	2	19602339	19606671
chr2:19684066-19688664	2	19684066	19688664
chr2:1984710-1988266	2	1984710	1988266
chr2:234925-241520	2	234925	241520
chr2:2952605-2960851	2	2952605	2960851
chr2:390423-400208	2	390423	400208
chr2:468370-477594	2	468370	477594
chr2:478101-490832	2	478101	490832
chr2:504487-522707	2	504487	522707
chr2:527350-532335	2	527350	532335
chr2:5597421-5600291	2	5597421	5600291
chr2:5608550-5617606	2	5608550	5617606
chr2:5627642-5631338	2	5627642	5631338
chr2:5740820-5758239	2	5740820	5758239
chr2:5832044-5836798	2	5832044	5836798
chr2:5857266-5860249	2	5857266	5860249
chr2:589221-596487	2	589221	596487
chr2:605182-621768	2	605182	621768
chr2:6224535-6228853	2	6224535	6228853
chr2:6233075-6237889	2	6233075	6237889
chr2:6238494-6243463	2	6238494	6243463
chr2:625842-632114	2	625842	632114
chr2:6299488-6305214	2	6299488	6305214
chr2:6307265-6313589	2	6307265	6313589
chr2:6687140-6700838	2	6687140	6700838
chr2:6706693-6715827	2	6706693	6715827
chr2:6723458-6736675	2	6723458	6736675
chr2:6746536-6757051	2	6746536	6757051
chr2:6757681-6764500	2	6757681	6764500
chr2:6995727-7005043	2	6995727	7005043
chr2:7057930-7064367	2	7057930	7064367
chr2:709712-735271	2	709712	735271
chr2:7368549-7396970	2	7368549	7396970
chr2:7398103-7406219	2	7398103	7406219
chr2:7409835-7427877	2	7409835	7427877
chr2:7429863-7435117	2	7429863	7435117
chr2:744775-758942	2	744775	758942
chr2:7476845-7486240	2	7476845	7486240
chr2:7532480-7545128	2	7532480	7545128
chr2:7650130-7657219	2	7650130	7657219
chr2:7886584-7894653	2	7886584	7894653
chr2:7913305-7920277	2	7913305	7920277
chr2:8058288-8066008	2	8058288	8066008
chr2:8077288-8085888	2	8077288	8085888
chr2:8093780-8099827	2	8093780	8099827
chr2:8245220-8251141	2	8245220	8251141
chr2:8252416-8261545	2	8252416	8261545
chr2:8325049-8349431	2	8325049	8349431
chr2:8492475-8499708	2	8492475	8499708
chr2:8515787-8522192	2	8515787	8522192
chr2:8594820-8613441	2	8594820	8613441
chr2:8622730-8631688	2	8622730	8631688
chr2:8686354-8693420	2	8686354	8693420
chr2:8844802-8851010	2	8844802	8851010
chr2:8925033-8931112	2	8925033	8931112
chr2:9002139-9010763	2	9002139	9010763
chr2:9013552-9022870	2	9013552	9022870
chr2:9047131-9051850	2	9047131	9051850
chr2:9082906-9090813	2	9082906	9090813
chr2:9102207-9108380	2	9102207	9108380
chr2:9214519-9225496	2	9214519	9225496
chr2:9280986-9284744	2	9280986	9284744
chr2:9302713-9319238	2	9302713	9319238
chr2:9371530-9378862	2	9371530	9378862
chr2:958645-965901	2	958645	965901
chr2:9671144-9687595	2	9671144	9687595
chr2:967335-993332	2	967335	993332
chr2:9773853-9803674	2	9773853	9803674
chr2:9822965-9830537	2	9822965	9830537
chr2:9839456-9843634	2	9839456	9843634
chr2:9896809-9902439	2	9896809	9902439
chr2:9962978-9968772	2	9962978	9968772
chr3:10168242-10191343	3	10168242	10191343
chr3:10209431-10220976	3	10209431	10220976
chr3:10268206-10274621	3	10268206	10274621
chr3:1030742-1037672	3	1030742	1037672
chr3:10317505-10326713	3	10317505	10326713
chr3:10441814-10469911	3	10441814	10469911
chr3:1052366-1064103	3	1052366	1064103
chr3:10537105-10561490	3	10537105	10561490
chr3:10562086-10584000	3	10562086	10584000
chr3:10592753-10635919	3	10592753	10635919
chr3:10637964-10643743	3	10637964	10643743
chr3:10645572-10652540	3	10645572	10652540
chr3:10675041-10681654	3	10675041	10681654
chr3:10684524-10697123	3	10684524	10697123
chr3:10709534-10727414	3	10709534	10727414
chr3:10730518-10741930	3	10730518	10741930
chr3:10772731-10781633	3	10772731	10781633
chr3:10821471-10830396	3	10821471	10830396
chr3:1088417-1113188	3	1088417	1113188
chr3:10958686-10970103	3	10958686	10970103
chr3:10975880-10978015	3	10975880	10978015
chr3:11036461-11041701	3	11036461	11041701
chr3:11397917-11468227	3	11397917	11468227
chr3:1142791-1147365	3	1142791	1147365
chr3:11526872-11533825	3	11526872	11533825
chr3:11592924-11597352	3	11592924	11597352
chr3:1439073-1463917	3	1439073	1463917
chr3:1529735-1539719	3	1529735	1539719
chr3:15447635-15455619	3	15447635	15455619
chr3:15468723-15475765	3	15468723	15475765
chr3:15537816-15540568	3	15537816	15540568
chr3:15562738-15567047	3	15562738	15567047
chr3:15777402-15786238	3	15777402	15786238
chr3:15789354-15802200	3	15789354	15802200
chr3:15823938-15841759	3	15823938	15841759
chr3:15877399-15884638	3	15877399	15884638
chr3:15939184-15954084	3	15939184	15954084
chr3:15982311-15996811	3	15982311	15996811
chr3:16123021-16155397	3	16123021	16155397
chr3:16194984-16206167	3	16194984	16206167
chr3:16214218-16222617	3	16214218	16222617
chr3:16235343-16244999	3	16235343	16244999
chr3:1624672-1632766	3	1624672	1632766
chr3:16250213-16254535	3	16250213	16254535
chr3:16371499-16384605	3	16371499	16384605
chr3:16387724-16405672	3	16387724	16405672
chr3:1644680-1653001	3	1644680	1653001
chr3:16485283-16490713	3	16485283	16490713
chr3:16646921-16667884	3	16646921	16667884
chr3:16677434-16685592	3	16677434	16685592
chr3:16724094-16732511	3	16724094	16732511
chr3:16758253-16787945	3	16758253	16787945
chr3:16891756-16898308	3	16891756	16898308
chr3:16899778-16911814	3	16899778	16911814
chr3:16919445-16927850	3	16919445	16927850
chr3:16947090-16953136	3	16947090	16953136
chr3:16984843-17009424	3	16984843	17009424
chr3:17014777-17018825	3	17014777	17018825
chr3:17019747-17032532	3	17019747	17032532
chr3:17034656-17055606	3	17034656	17055606
chr3:17072196-17087534	3	17072196	17087534
chr3:17102173-17106367	3	17102173	17106367
chr3:17114638-17123745	3	17114638	17123745
chr3:1713941-1726182	3	1713941	1726182
chr3:17184453-17216612	3	17184453	17216612
chr3:17233494-17241623	3	17233494	17241623
chr3:17250011-17260442	3	17250011	17260442
chr3:17312646-17331889	3	17312646	17331889
chr3:17340512-17351296	3	17340512	17351296
chr3:17352714-17360765	3	17352714	17360765
chr3:17376587-17388244	3	17376587	17388244
chr3:17445818-17453843	3	17445818	17453843
chr3:17526507-17537059	3	17526507	17537059
chr3:1754497-1759492	3	1754497	1759492
chr3:17593060-17634911	3	17593060	17634911
chr3:17666872-17682722	3	17666872	17682722
chr3:17732533-17749736	3	17732533	17749736
chr3:17751938-17758780	3	17751938	17758780
chr3:17875571-17893847	3	17875571	17893847
chr3:17896739-17908561	3	17896739	17908561
chr3:18036047-18040876	3	18036047	18040876
chr3:18088061-18096181	3	18088061	18096181
chr3:18168079-18180339	3	18168079	18180339
chr3:18199664-18211132	3	18199664	18211132
chr3:18230845-18242237	3	18230845	18242237
chr3:18275770-18284194	3	18275770	18284194
chr3:18334715-18339498	3	18334715	18339498
chr3:18352842-18361750	3	18352842	18361750
chr3:18371533-18376784	3	18371533	18376784
chr3:18392747-18401255	3	18392747	18401255
chr3:18490122-18495139	3	18490122	18495139
chr3:18574432-18581594	3	18574432	18581594
chr3:18584000-18612169	3	18584000	18612169
chr3:18634920-18646406	3	18634920	18646406
chr3:18721415-18731269	3	18721415	18731269
chr3:18846519-18854137	3	18846519	18854137
chr3:18928526-18936611	3	18928526	18936611
chr3:19052368-19067560	3	19052368	19067560
chr3:19076850-19093509	3	19076850	19093509
chr3:19120808-19131456	3	19120808	19131456
chr3:19134665-19140252	3	19134665	19140252
chr3:19152762-19163379	3	19152762	19163379
chr3:19175374-19182189	3	19175374	19182189
chr3:19292010-19302076	3	19292010	19302076
chr3:19402020-19407207	3	19402020	19407207
chr3:19524247-19532811	3	19524247	19532811
chr3:19569961-19577977	3	19569961	19577977
chr3:19612118-19627247	3	19612118	19627247
chr3:19668084-19679741	3	19668084	19679741
chr3:19696736-19704976	3	19696736	19704976
chr3:19754704-19766268	3	19754704	19766268
chr3:1981659-1986259	3	1981659	1986259
chr3:20182560-20188585	3	20182560	20188585
chr3:20380508-20387382	3	20380508	20387382
chr3:20415342-20437390	3	20415342	20437390
chr3:20453903-20471944	3	20453903	20471944
chr3:20501612-20504061	3	20501612	20504061
chr3:20505196-20508025	3	20505196	20508025
chr3:2061206-2079317	3	2061206	2079317
chr3:20670115-20676946	3	20670115	20676946
chr3:21069648-21077314	3	21069648	21077314
chr3:21083110-21088494	3	21083110	21088494
chr3:21094654-21104293	3	21094654	21104293
chr3:2113254-2119007	3	2113254	2119007
chr3:21180742-21194189	3	21180742	21194189
chr3:21319491-21332396	3	21319491	21332396
chr3:21383917-21398244	3	21383917	21398244
chr3:21558893-21613409	3	21558893	21613409
chr3:21649596-21665095	3	21649596	21665095
chr3:21719773-21728690	3	21719773	21728690
chr3:21762742-21802743	3	21762742	21802743
chr3:21871706-21908872	3	21871706	21908872
chr3:21920746-21932570	3	21920746	21932570
chr3:22013167-22022308	3	22013167	22022308
chr3:22051133-22059964	3	22051133	22059964
chr3:2205387-2212307	3	2205387	2212307
chr3:22063861-22072821	3	22063861	22072821
chr3:22162094-22166305	3	22162094	22166305
chr3:22204947-22221824	3	22204947	22221824
chr3:22333431-22343315	3	22333431	22343315
chr3:22534706-22541476	3	22534706	22541476
chr3:22551422-22567745	3	22551422	22567745
chr3:22591252-22597125	3	22591252	22597125
chr3:22608040-22612321	3	22608040	22612321
chr3:22677151-22687907	3	22677151	22687907
chr3:22956054-22962219	3	22956054	22962219
chr3:23092795-23098726	3	23092795	23098726
chr3:23210416-23218045	3	23210416	23218045
chr3:23260442-23270324	3	23260442	23270324
chr3:23388838-23399377	3	23388838	23399377
chr3:2383418-2389471	3	2383418	2389471
chr3:246234-256513	3	246234	256513
chr3:2495440-2508528	3	2495440	2508528
chr3:2619832-2625308	3	2619832	2625308
chr3:2640056-2645545	3	2640056	2645545
chr3:2647509-2655212	3	2647509	2655212
chr3:26991-35487	3	26991	35487
chr3:2793165-2803795	3	2793165	2803795
chr3:2863782-2871526	3	2863782	2871526
chr3:2922743-2929215	3	2922743	2929215
chr3:3033557-3039429	3	3033557	3039429
chr3:304131-310560	3	304131	310560
chr3:3060952-3066575	3	3060952	3066575
chr3:321831-325365	3	321831	325365
chr3:3263348-3271883	3	3263348	3271883
chr3:3298893-3304839	3	3298893	3304839
chr3:3307489-3313831	3	3307489	3313831
chr3:3351289-3358614	3	3351289	3358614
chr3:3406455-3413070	3	3406455	3413070
chr3:3534610-3545333	3	3534610	3545333
chr3:3557495-3576642	3	3557495	3576642
chr3:3890357-3905918	3	3890357	3905918
chr3:3945036-3957827	3	3945036	3957827
chr3:4161931-4173051	3	4161931	4173051
chr3:4194786-4215173	3	4194786	4215173
chr3:4226740-4232286	3	4226740	4232286
chr3:4296381-4311213	3	4296381	4311213
chr3:4350045-4358428	3	4350045	4358428
chr3:4461892-4469498	3	4461892	4469498
chr3:4527529-4536867	3	4527529	4536867
chr3:4548616-4556076	3	4548616	4556076
chr3:4684646-4694001	3	4684646	4694001
chr3:4728823-4736993	3	4728823	4736993
chr3:4817298-4825178	3	4817298	4825178
chr3:4862631-4866398	3	4862631	4866398
chr3:4866767-4869809	3	4866767	4869809
chr3:4872143-4886982	3	4872143	4886982
chr3:4911466-4940465	3	4911466	4940465
chr3:5233617-5246382	3	5233617	5246382
chr3:5350071-5357424	3	5350071	5357424
chr3:5358009-5365544	3	5358009	5365544
chr3:545903-551553	3	545903	551553
chr3:554626-565870	3	554626	565870
chr3:5561571-5575541	3	5561571	5575541
chr3:5578386-5599044	3	5578386	5599044
chr3:5625290-5633417	3	5625290	5633417
chr3:5646376-5652056	3	5646376	5652056
chr3:5675829-5683331	3	5675829	5683331
chr3:5790812-5795090	3	5790812	5795090
chr3:5898515-5905022	3	5898515	5905022
chr3:5954909-5963179	3	5954909	5963179
chr3:5982199-5989498	3	5982199	5989498
chr3:5999860-6011562	3	5999860	6011562
chr3:6044002-6053552	3	6044002	6053552
chr3:6186294-6195452	3	6186294	6195452
chr3:6227342-6232878	3	6227342	6232878
chr3:6288227-6296134	3	6288227	6296134
chr3:6330034-6336822	3	6330034	6336822
chr3:6552529-6558938	3	6552529	6558938
chr3:6721989-6728000	3	6721989	6728000
chr3:681054-687544	3	681054	687544
chr3:6910435-6917142	3	6910435	6917142
chr3:6933773-6940975	3	6933773	6940975
chr3:7007774-7031787	3	7007774	7031787
chr3:7098771-7110914	3	7098771	7110914
chr3:7190686-7198391	3	7190686	7198391
chr3:7230570-7239999	3	7230570	7239999
chr3:7338717-7348104	3	7338717	7348104
chr3:7405326-7410349	3	7405326	7410349
chr3:743389-749600	3	743389	749600
chr3:7447040-7458379	3	7447040	7458379
chr3:75655-80037	3	75655	80037
chr3:7663345-7682685	3	7663345	7682685
chr3:7692481-7701235	3	7692481	7701235
chr3:7714393-7773340	3	7714393	7773340
chr3:7886286-7896366	3	7886286	7896366
chr3:7903156-7909740	3	7903156	7909740
chr3:7968681-7973907	3	7968681	7973907
chr3:7999515-8004145	3	7999515	8004145
chr3:8005508-8010590	3	8005508	8010590
chr3:8023798-8033459	3	8023798	8033459
chr3:8043455-8053260	3	8043455	8053260
chr3:807745-812719	3	807745	812719
chr3:8179768-8198153	3	8179768	8198153
chr3:8221364-8230576	3	8221364	8230576
chr3:8286950-8291066	3	8286950	8291066
chr3:836877-849297	3	836877	849297
chr3:8413710-8423916	3	8413710	8423916
chr3:8426660-8443846	3	8426660	8443846
chr3:8447273-8457681	3	8447273	8457681
chr3:8525366-8529317	3	8525366	8529317
chr3:8651908-8662688	3	8651908	8662688
chr3:8800400-8808388	3	8800400	8808388
chr3:8951903-8964568	3	8951903	8964568
chr3:9073665-9096537	3	9073665	9096537
chr3:9098183-9120540	3	9098183	9120540
chr3:9162340-9167253	3	9162340	9167253
chr3:9198438-9209036	3	9198438	9209036
chr3:9402883-9411567	3	9402883	9411567
chr3:9429767-9434994	3	9429767	9434994
chr3:9438439-9444484	3	9438439	9444484
chr3:9446848-9451420	3	9446848	9451420
chr3:9512696-9520559	3	9512696	9520559
chr3:9525714-9531496	3	9525714	9531496
chr3:9552708-9564070	3	9552708	9564070
chr3:9564627-9600959	3	9564627	9600959
chr3:9602889-9613792	3	9602889	9613792
chr3:9626562-9649584	3	9626562	9649584
chr3:9680298-9685657	3	9680298	9685657
chr3:975933-984751	3	975933	984751
chr3:9842591-9848148	3	9842591	9848148
chr3:9880128-9897337	3	9880128	9897337
chr3:9900516-9907735	3	9900516	9907735
chr3:9981987-9987629	3	9981987	9987629
chr4:10066810-10081109	4	10066810	10081109
chr4:1008366-1016948	4	1008366	1016948
chr4:1021722-1036037	4	1021722	1036037
chr4:10272480-10282740	4	10272480	10282740
chr4:102823-114966	4	102823	114966
chr4:10287798-10300362	4	10287798	10300362
chr4:10355465-10364240	4	10355465	10364240
chr4:10369704-10374612	4	10369704	10374612
chr4:1040142-1044206	4	1040142	1044206
chr4:10581021-10591588	4	10581021	10591588
chr4:1058889-1067372	4	1058889	1067372
chr4:10632685-10658282	4	10632685	10658282
chr4:10702376-10710015	4	10702376	10710015
chr4:10729363-10754993	4	10729363	10754993
chr4:10756702-10769614	4	10756702	10769614
chr4:10779956-10785256	4	10779956	10785256
chr4:10794869-10801726	4	10794869	10801726
chr4:10802558-10808532	4	10802558	10808532
chr4:10846299-10854346	4	10846299	10854346
chr4:10907672-10927758	4	10907672	10927758
chr4:11047627-11097307	4	11047627	11097307
chr4:11138609-11175467	4	11138609	11175467
chr4:11185084-11198577	4	11185084	11198577
chr4:11218772-11224756	4	11218772	11224756
chr4:11230414-11240073	4	11230414	11240073
chr4:11324002-11330057	4	11324002	11330057
chr4:11341494-11350653	4	11341494	11350653
chr4:11382884-11406056	4	11382884	11406056
chr4:11476988-11488416	4	11476988	11488416
chr4:11491248-11505678	4	11491248	11505678
chr4:11583346-11593238	4	11583346	11593238
chr4:11699555-11707042	4	11699555	11707042
chr4:11733328-11740782	4	11733328	11740782
chr4:11751468-11765328	4	11751468	11765328
chr4:11838160-11859970	4	11838160	11859970
chr4:11910600-11915027	4	11910600	11915027
chr4:11928359-11937755	4	11928359	11937755
chr4:11951019-11957813	4	11951019	11957813
chr4:12116598-12129332	4	12116598	12129332
chr4:12137137-12192977	4	12137137	12192977
chr4:12213667-12220713	4	12213667	12220713
chr4:12224515-12232658	4	12224515	12232658
chr4:12306126-12314212	4	12306126	12314212
chr4:12331560-12338482	4	12331560	12338482
chr4:12382311-12387799	4	12382311	12387799
chr4:12455489-12470844	4	12455489	12470844
chr4:12606447-12612468	4	12606447	12612468
chr4:1265463-1271525	4	1265463	1271525
chr4:12933562-12937658	4	12933562	12937658
chr4:12944173-12952234	4	12944173	12952234
chr4:12980295-12988217	4	12980295	12988217
chr4:13014277-13023725	4	13014277	13023725
chr4:13082407-13092798	4	13082407	13092798
chr4:1310198-1312525	4	1310198	1312525
chr4:13120068-13124347	4	13120068	13124347
chr4:13127643-13132788	4	13127643	13132788
chr4:13142648-13150606	4	13142648	13150606
chr4:13164475-13170393	4	13164475	13170393
chr4:1316961-1320179	4	1316961	1320179
chr4:13323130-13328659	4	13323130	13328659
chr4:13387386-13394107	4	13387386	13394107
chr4:13405733-13412070	4	13405733	13412070
chr4:1343212-1354854	4	1343212	1354854
chr4:13606329-13615283	4	13606329	13615283
chr4:13619977-13624623	4	13619977	13624623
chr4:13632045-13637712	4	13632045	13637712
chr4:136404-142643	4	136404	142643
chr4:13665281-13673348	4	13665281	13673348
chr4:13758841-13766064	4	13758841	13766064
chr4:13784432-13791918	4	13784432	13791918
chr4:13808833-13814516	4	13808833	13814516
chr4:13856749-13865500	4	13856749	13865500
chr4:13872797-13883882	4	13872797	13883882
chr4:14021387-14026655	4	14021387	14026655
chr4:14051242-14058592	4	14051242	14058592
chr4:14134526-14141958	4	14134526	14141958
chr4:14217260-14225075	4	14217260	14225075
chr4:14245283-14255432	4	14245283	14255432
chr4:14421152-14425882	4	14421152	14425882
chr4:14426901-14435524	4	14426901	14435524
chr4:14446647-14452394	4	14446647	14452394
chr4:14481875-14486817	4	14481875	14486817
chr4:14506398-14530342	4	14506398	14530342
chr4:14536781-14546138	4	14536781	14546138
chr4:14573114-14578643	4	14573114	14578643
chr4:14681210-14687885	4	14681210	14687885
chr4:1472718-1479965	4	1472718	1479965
chr4:14818192-14831016	4	14818192	14831016
chr4:14919534-14927861	4	14919534	14927861
chr4:14953320-14957118	4	14953320	14957118
chr4:15041413-15050373	4	15041413	15050373
chr4:15122781-15131021	4	15122781	15131021
chr4:1523199-1557571	4	1523199	1557571
chr4:15262154-15274147	4	15262154	15274147
chr4:15316499-15334321	4	15316499	15334321
chr4:15339289-15346161	4	15339289	15346161
chr4:15450988-15465358	4	15450988	15465358
chr4:15508990-15517452	4	15508990	15517452
chr4:15624558-15636467	4	15624558	15636467
chr4:15651892-15663879	4	15651892	15663879
chr4:15971323-15979111	4	15971323	15979111
chr4:16021439-16029754	4	16021439	16029754
chr4:16040067-16047792	4	16040067	16047792
chr4:16141497-16146884	4	16141497	16146884
chr4:16180012-16186616	4	16180012	16186616
chr4:16212324-16233334	4	16212324	16233334
chr4:16342057-16350982	4	16342057	16350982
chr4:16421166-16426890	4	16421166	16426890
chr4:16490796-16496842	4	16490796	16496842
chr4:16537282-16546121	4	16537282	16546121
chr4:16576482-16600421	4	16576482	16600421
chr4:16617573-16632327	4	16617573	16632327
chr4:16634684-16639872	4	16634684	16639872
chr4:16725948-16733811	4	16725948	16733811
chr4:16748142-16753239	4	16748142	16753239
chr4:16920803-16930170	4	16920803	16930170
chr4:16967921-16973429	4	16967921	16973429
chr4:17036583-17042141	4	17036583	17042141
chr4:17122966-17130931	4	17122966	17130931
chr4:17160024-17174215	4	17160024	17174215
chr4:17456135-17468109	4	17456135	17468109
chr4:17554927-17572704	4	17554927	17572704
chr4:17583051-17599958	4	17583051	17599958
chr4:17630562-17637288	4	17630562	17637288
chr4:17642570-17649684	4	17642570	17649684
chr4:17848648-17858639	4	17848648	17858639
chr4:18024635-18032333	4	18024635	18032333
chr4:18065177-18072355	4	18065177	18072355
chr4:18123978-18132060	4	18123978	18132060
chr4:18168175-18180183	4	18168175	18180183
chr4:18239629-18249805	4	18239629	18249805
chr4:18365950-18371652	4	18365950	18371652
chr4:18379526-18391539	4	18379526	18391539
chr4:18398955-18407025	4	18398955	18407025
chr4:18439112-18445788	4	18439112	18445788
chr4:18554618-18559743	4	18554618	18559743
chr4:2230957-2235798	4	2230957	2235798
chr4:2237511-2245930	4	2237511	2245930
chr4:2258580-2270602	4	2258580	2270602
chr4:2288375-2293755	4	2288375	2293755
chr4:2380634-2409737	4	2380634	2409737
chr4:2416888-2428769	4	2416888	2428769
chr4:2438546-2443415	4	2438546	2443415
chr4:2445560-2452589	4	2445560	2452589
chr4:254320-262019	4	254320	262019
chr4:2625405-2639918	4	2625405	2639918
chr4:2649650-2654030	4	2649650	2654030
chr4:2759881-2779801	4	2759881	2779801
chr4:306431-318675	4	306431	318675
chr4:5237906-5249342	4	5237906	5249342
chr4:5386652-5396804	4	5386652	5396804
chr4:5402549-5408301	4	5402549	5408301
chr4:5597115-5609202	4	5597115	5609202
chr4:5811488-5817922	4	5811488	5817922
chr4:584598-611724	4	584598	611724
chr4:5901826-5905495	4	5901826	5905495
chr4:5922311-5928635	4	5922311	5928635
chr4:5939186-5943264	4	5939186	5943264
chr4:5961242-5965755	4	5961242	5965755
chr4:5970434-5976375	4	5970434	5976375
chr4:6072544-6076645	4	6072544	6076645
chr4:6153374-6162378	4	6153374	6162378
chr4:6227556-6237312	4	6227556	6237312
chr4:6327136-6338332	4	6327136	6338332
chr4:6356052-6366079	4	6356052	6366079
chr4:6372097-6387189	4	6372097	6387189
chr4:6445209-6455209	4	6445209	6455209
chr4:6482867-6493476	4	6482867	6493476
chr4:6494955-6521317	4	6494955	6521317
chr4:6522255-6529704	4	6522255	6529704
chr4:6538229-6544448	4	6538229	6544448
chr4:6677900-6681684	4	6677900	6681684
chr4:6682507-6687347	4	6682507	6687347
chr4:669483-677411	4	669483	677411
chr4:6819033-6827532	4	6819033	6827532
chr4:6829574-6834245	4	6829574	6834245
chr4:6882551-6890059	4	6882551	6890059
chr4:6905014-6909386	4	6905014	6909386
chr4:6963468-6999829	4	6963468	6999829
chr4:7074826-7084469	4	7074826	7084469
chr4:7114794-7134200	4	7114794	7134200
chr4:7163904-7169967	4	7163904	7169967
chr4:7306737-7320739	4	7306737	7320739
chr4:7416236-7440805	4	7416236	7440805
chr4:7521831-7530356	4	7521831	7530356
chr4:752422-767865	4	752422	767865
chr4:7541233-7550974	4	7541233	7550974
chr4:7572281-7575627	4	7572281	7575627
chr4:7597093-7608155	4	7597093	7608155
chr4:7625612-7633870	4	7625612	7633870
chr4:7707598-7712620	4	7707598	7712620
chr4:7732114-7754133	4	7732114	7754133
chr4:779734-791447	4	779734	791447
chr4:8004062-8011745	4	8004062	8011745
chr4:8030972-8051106	4	8030972	8051106
chr4:8059681-8068577	4	8059681	8068577
chr4:8096918-8103875	4	8096918	8103875
chr4:8123415-8129833	4	8123415	8129833
chr4:8199667-8208408	4	8199667	8208408
chr4:823568-841760	4	823568	841760
chr4:8288644-8299602	4	8288644	8299602
chr4:8303600-8308753	4	8303600	8308753
chr4:8346822-8362986	4	8346822	8362986
chr4:8423703-8436075	4	8423703	8436075
chr4:84693-93237	4	84693	93237
chr4:8587548-8594834	4	8587548	8594834
chr4:8671070-8703727	4	8671070	8703727
chr4:8712689-8721618	4	8712689	8721618
chr4:8750387-8791444	4	8750387	8791444
chr4:8803120-8811512	4	8803120	8811512
chr4:8847801-8859572	4	8847801	8859572
chr4:8908064-8919852	4	8908064	8919852
chr4:8924806-8938892	4	8924806	8938892
chr4:9060269-9065481	4	9060269	9065481
chr4:9317442-9329628	4	9317442	9329628
chr4:9401898-9411877	4	9401898	9411877
chr4:9428875-9438172	4	9428875	9438172
chr4:9488424-9509469	4	9488424	9509469
chr4:9511728-9530657	4	9511728	9530657
chr4:9530916-9552007	4	9530916	9552007
chr4:958964-970351	4	958964	970351
chr4:9640980-9647366	4	9640980	9647366
chr4:9741759-9749892	4	9741759	9749892
chr5:10019679-10033451	5	10019679	10033451
chr5:10107331-10107867	5	10107331	10107867
chr5:1012939-1018263	5	1012939	1018263
chr5:10136926-10139900	5	10136926	10139900
chr5:10162467-10164943	5	10162467	10164943
chr5:1057146-1061154	5	1057146	1061154
chr5:12128-21812	5	12128	21812
chr5:1230697-1237317	5	1230697	1237317
chr5:128302-135862	5	128302	135862
chr5:13196652-13204841	5	13196652	13204841
chr5:1345238-1357754	5	1345238	1357754
chr5:14089825-14107764	5	14089825	14107764
chr5:14563392-14567244	5	14563392	14567244
chr5:1460907-1468041	5	1460907	1468041
chr5:14689436-14693511	5	14689436	14693511
chr5:14696097-14709376	5	14696097	14709376
chr5:14726832-14762925	5	14726832	14762925
chr5:14834177-14845308	5	14834177	14845308
chr5:14857494-14864392	5	14857494	14864392
chr5:1486260-1496085	5	1486260	1496085
chr5:14997854-15007205	5	14997854	15007205
chr5:15044232-15052542	5	15044232	15052542
chr5:15072764-15075958	5	15072764	15075958
chr5:15089196-15104669	5	15089196	15104669
chr5:15122089-15144492	5	15122089	15144492
chr5:15190715-15195089	5	15190715	15195089
chr5:15224767-15238445	5	15224767	15238445
chr5:15245074-15248329	5	15245074	15248329
chr5:15276750-15286837	5	15276750	15286837
chr5:15319507-15332528	5	15319507	15332528
chr5:15362178-15375726	5	15362178	15375726
chr5:15376173-15386247	5	15376173	15386247
chr5:15410672-15418253	5	15410672	15418253
chr5:15425810-15436779	5	15425810	15436779
chr5:15443310-15454177	5	15443310	15454177
chr5:15474786-15480040	5	15474786	15480040
chr5:15577811-15594783	5	15577811	15594783
chr5:15607814-15623486	5	15607814	15623486
chr5:15640658-15646116	5	15640658	15646116
chr5:15656802-15671572	5	15656802	15671572
chr5:15676828-15685127	5	15676828	15685127
chr5:15689906-15694581	5	15689906	15694581
chr5:15725378-15741514	5	15725378	15741514
chr5:15771080-15808508	5	15771080	15808508
chr5:15822735-15829035	5	15822735	15829035
chr5:15898646-15903870	5	15898646	15903870
chr5:16010072-16022762	5	16010072	16022762
chr5:16040919-16048355	5	16040919	16048355
chr5:16072620-16085810	5	16072620	16085810
chr5:16092172-16109501	5	16092172	16109501
chr5:16126725-16142134	5	16126725	16142134
chr5:16329115-16336628	5	16329115	16336628
chr5:16411591-16416220	5	16411591	16416220
chr5:16454188-16464272	5	16454188	16464272
chr5:16493426-16501858	5	16493426	16501858
chr5:16508509-16517102	5	16508509	16517102
chr5:16543340-16557003	5	16543340	16557003
chr5:16585119-16590094	5	16585119	16590094
chr5:16599445-16605508	5	16599445	16605508
chr5:16606235-16609326	5	16606235	16609326
chr5:16611659-16621785	5	16611659	16621785
chr5:16687626-16699943	5	16687626	16699943
chr5:16742762-16747172	5	16742762	16747172
chr5:16753843-16757263	5	16753843	16757263
chr5:16879954-16892192	5	16879954	16892192
chr5:16930534-16939486	5	16930534	16939486
chr5:16993240-16997204	5	16993240	16997204
chr5:16997710-16999816	5	16997710	16999816
chr5:17022646-17034726	5	17022646	17034726
chr5:17230842-17235132	5	17230842	17235132
chr5:17257991-17261318	5	17257991	17261318
chr5:17261803-17266620	5	17261803	17266620
chr5:17294933-17304119	5	17294933	17304119
chr5:17308985-17312937	5	17308985	17312937
chr5:17392598-17418798	5	17392598	17418798
chr5:17421799-17429223	5	17421799	17429223
chr5:17454233-17459797	5	17454233	17459797
chr5:17559179-17569802	5	17559179	17569802
chr5:1764507-1777381	5	1764507	1777381
chr5:17870924-17893978	5	17870924	17893978
chr5:17906069-17910507	5	17906069	17910507
chr5:17986591-17992672	5	17986591	17992672
chr5:18099128-18108127	5	18099128	18108127
chr5:1810938-1815371	5	1810938	1815371
chr5:18134446-18141190	5	18134446	18141190
chr5:18148369-18163264	5	18148369	18163264
chr5:18186630-18193490	5	18186630	18193490
chr5:18202005-18206000	5	18202005	18206000
chr5:18282967-18327022	5	18282967	18327022
chr5:18415614-18430090	5	18415614	18430090
chr5:18453316-18461821	5	18453316	18461821
chr5:18506489-18519868	5	18506489	18519868
chr5:18565812-18580107	5	18565812	18580107
chr5:18583942-18589543	5	18583942	18589543
chr5:18603101-18608043	5	18603101	18608043
chr5:18633079-18641361	5	18633079	18641361
chr5:18670397-18680146	5	18670397	18680146
chr5:18701914-18707708	5	18701914	18707708
chr5:18758102-18770090	5	18758102	18770090
chr5:18834618-18873415	5	18834618	18873415
chr5:18906671-18916779	5	18906671	18916779
chr5:18990164-18997672	5	18990164	18997672
chr5:19035296-19041402	5	19035296	19041402
chr5:19055655-19069255	5	19055655	19069255
chr5:19135023-19143011	5	19135023	19143011
chr5:19184794-19193516	5	19184794	19193516
chr5:19206099-19215453	5	19206099	19215453
chr5:19256420-19271800	5	19256420	19271800
chr5:19615244-19624425	5	19615244	19624425
chr5:19645232-19649281	5	19645232	19649281
chr5:19720503-19726689	5	19720503	19726689
chr5:19748494-19756572	5	19748494	19756572
chr5:19859708-19866645	5	19859708	19866645
chr5:20200101-20209092	5	20200101	20209092
chr5:20215372-20233230	5	20215372	20233230
chr5:20233747-20234095	5	20233747	20234095
chr5:20258908-20273548	5	20258908	20273548
chr5:20353589-20366429	5	20353589	20366429
chr5:20554120-20562187	5	20554120	20562187
chr5:20586988-20592689	5	20586988	20592689
chr5:20620330-20626034	5	20620330	20626034
chr5:20655253-20668304	5	20655253	20668304
chr5:2076420-2082684	5	2076420	2082684
chr5:20871763-20878989	5	20871763	20878989
chr5:20912553-20920838	5	20912553	20920838
chr5:209979-221530	5	209979	221530
chr5:21033823-21041594	5	21033823	21041594
chr5:21080844-21089004	5	21080844	21089004
chr5:21100123-21109605	5	21100123	21109605
chr5:21183522-21192303	5	21183522	21192303
chr5:21236056-21244613	5	21236056	21244613
chr5:21249802-21258618	5	21249802	21258618
chr5:21293187-21301239	5	21293187	21301239
chr5:2131350-2141078	5	2131350	2141078
chr5:21345423-21350681	5	21345423	21350681
chr5:21383043-21388703	5	21383043	21388703
chr5:21469299-21474602	5	21469299	21474602
chr5:21477841-21483035	5	21477841	21483035
chr5:2150025-2158646	5	2150025	2158646
chr5:21522379-21529323	5	21522379	21529323
chr5:21597866-21608297	5	21597866	21608297
chr5:21653601-21660262	5	21653601	21660262
chr5:2170403-2177106	5	2170403	2177106
chr5:21737849-21746981	5	21737849	21746981
chr5:21776107-21780393	5	21776107	21780393
chr5:21838818-21846261	5	21838818	21846261
chr5:21914550-21936995	5	21914550	21936995
chr5:22061805-22073674	5	22061805	22073674
chr5:22157401-22163216	5	22157401	22163216
chr5:22183779-22190746	5	22183779	22190746
chr5:22382560-22387114	5	22382560	22387114
chr5:22423577-22448898	5	22423577	22448898
chr5:22466430-22470304	5	22466430	22470304
chr5:22570645-22584430	5	22570645	22584430
chr5:22618104-22624837	5	22618104	22624837
chr5:22676451-22690471	5	22676451	22690471
chr5:22703008-22711809	5	22703008	22711809
chr5:22758805-22773892	5	22758805	22773892
chr5:22834982-22858117	5	22834982	22858117
chr5:22929825-22936316	5	22929825	22936316
chr5:22938723-22944378	5	22938723	22944378
chr5:22971989-22978373	5	22971989	22978373
chr5:23021922-23026915	5	23021922	23026915
chr5:23299321-23309282	5	23299321	23309282
chr5:2344758-2355202	5	2344758	2355202
chr5:2359634-2365374	5	2359634	2365374
chr5:23598567-23608028	5	23598567	23608028
chr5:23703231-23717098	5	23703231	23717098
chr5:23733376-23742279	5	23733376	23742279
chr5:23750956-23763059	5	23750956	23763059
chr5:23832728-23838259	5	23832728	23838259
chr5:23850905-23863129	5	23850905	23863129
chr5:23863730-23874691	5	23863730	23874691
chr5:23906901-23914235	5	23906901	23914235
chr5:23924085-23930745	5	23924085	23930745
chr5:23978390-23985617	5	23978390	23985617
chr5:23993170-23998590	5	23993170	23998590
chr5:24005079-24011649	5	24005079	24011649
chr5:24030726-24056425	5	24030726	24056425
chr5:24119231-24124912	5	24119231	24124912
chr5:24127756-24140367	5	24127756	24140367
chr5:24192181-24198725	5	24192181	24198725
chr5:24210871-24216453	5	24210871	24216453
chr5:24256745-24273835	5	24256745	24273835
chr5:24327757-24332768	5	24327757	24332768
chr5:24443396-24453756	5	24443396	24453756
chr5:2445764-2452578	5	2445764	2452578
chr5:24747102-24757718	5	24747102	24757718
chr5:24763438-24768430	5	24763438	24768430
chr5:24788495-24798944	5	24788495	24798944
chr5:24802583-24813597	5	24802583	24813597
chr5:24867155-24879093	5	24867155	24879093
chr5:25032518-25042462	5	25032518	25042462
chr5:2507917-2516418	5	2507917	2516418
chr5:25180415-25187711	5	25180415	25187711
chr5:252996-261345	5	252996	261345
chr5:25357968-25361689	5	25357968	25361689
chr5:25453730-25463458	5	25453730	25463458
chr5:25507100-25518833	5	25507100	25518833
chr5:25529055-25542529	5	25529055	25542529
chr5:25608812-25619631	5	25608812	25619631
chr5:25649641-25662002	5	25649641	25662002
chr5:25710069-25717758	5	25710069	25717758
chr5:25933568-25941059	5	25933568	25941059
chr5:25981254-26003465	5	25981254	26003465
chr5:26118211-26121581	5	26118211	26121581
chr5:26280757-26296440	5	26280757	26296440
chr5:26546995-26554741	5	26546995	26554741
chr5:26583774-26602867	5	26583774	26602867
chr5:26608308-26617990	5	26608308	26617990
chr5:26713764-26722256	5	26713764	26722256
chr5:26745677-26750616	5	26745677	26750616
chr5:26794771-26800041	5	26794771	26800041
chr5:2689879-2698724	5	2689879	2698724
chr5:2744208-2756116	5	2744208	2756116
chr5:2817117-2829662	5	2817117	2829662
chr5:2872660-2877575	5	2872660	2877575
chr5:2951216-2957673	5	2951216	2957673
chr5:2999814-3015399	5	2999814	3015399
chr5:308715-316000	5	308715	316000
chr5:3205868-3212423	5	3205868	3212423
chr5:3267847-3271952	5	3267847	3271952
chr5:3350037-3356124	5	3350037	3356124
chr5:3399342-3406448	5	3399342	3406448
chr5:3635614-3640883	5	3635614	3640883
chr5:3881237-3885737	5	3881237	3885737
chr5:3893919-3898408	5	3893919	3898408
chr5:4091953-4102668	5	4091953	4102668
chr5:426833-434741	5	426833	434741
chr5:4278884-4293441	5	4278884	4293441
chr5:4304125-4311181	5	4304125	4311181
chr5:43813-54817	5	43813	54817
chr5:4431306-4442579	5	4431306	4442579
chr5:486272-498266	5	486272	498266
chr5:5094652-5101407	5	5094652	5101407
chr5:5170182-5178897	5	5170182	5178897
chr5:5186587-5193070	5	5186587	5193070
chr5:5208898-5213665	5	5208898	5213665
chr5:5302348-5310932	5	5302348	5310932
chr5:549035-557442	5	549035	557442
chr5:5573281-5588063	5	5573281	5588063
chr5:5602133-5610492	5	5602133	5610492
chr5:5622021-5630324	5	5622021	5630324
chr5:5851498-5863422	5	5851498	5863422
chr5:5898253-5905380	5	5898253	5905380
chr5:5961897-5977496	5	5961897	5977496
chr5:6063431-6089926	5	6063431	6089926
chr5:6201633-6205813	5	6201633	6205813
chr5:6210597-6216782	5	6210597	6216782
chr5:6240134-6253042	5	6240134	6253042
chr5:6260352-6267097	5	6260352	6267097
chr5:629876-636125	5	629876	636125
chr5:6407636-6416907	5	6407636	6416907
chr5:6466527-6473945	5	6466527	6473945
chr5:6561971-6569805	5	6561971	6569805
chr5:6681493-6690171	5	6681493	6690171
chr5:6719384-6726923	5	6719384	6726923
chr5:6751006-6765671	5	6751006	6765671
chr5:676087-685480	5	676087	685480
chr5:6870561-6876851	5	6870561	6876851
chr5:696993-709396	5	696993	709396
chr5:7042898-7048396	5	7042898	7048396
chr5:7102927-7112349	5	7102927	7112349
chr5:7167184-7178841	5	7167184	7178841
chr5:7341567-7350255	5	7341567	7350255
chr5:7477930-7494176	5	7477930	7494176
chr5:7503536-7517916	5	7503536	7517916
chr5:7535290-7540685	5	7535290	7540685
chr5:7544516-7554452	5	7544516	7554452
chr5:7578544-7599049	5	7578544	7599049
chr5:7656224-7664829	5	7656224	7664829
chr5:7702092-7722839	5	7702092	7722839
chr5:7818816-7827611	5	7818816	7827611
chr5:7857253-7865271	5	7857253	7865271
chr5:8013381-8025689	5	8013381	8025689
chr5:8030268-8037982	5	8030268	8037982
chr5:8097052-8109590	5	8097052	8109590
chr5:8163347-8187640	5	8163347	8187640
chr5:8194600-8231964	5	8194600	8231964
chr5:8329315-8339008	5	8329315	8339008
chr5:8383876-8396302	5	8383876	8396302
chr5:8439694-8444834	5	8439694	8444834
chr5:8499476-8503356	5	8499476	8503356
chr5:8506483-8509957	5	8506483	8509957
chr5:8562809-8571358	5	8562809	8571358
chr5:8594209-8604194	5	8594209	8604194
chr5:8609537-8620465	5	8609537	8620465
chr5:8620954-8624517	5	8620954	8624517
chr5:8629310-8635027	5	8629310	8635027
chr5:8661099-8675629	5	8661099	8675629
chr5:8748727-8755485	5	8748727	8755485
chr5:882447-888390	5	882447	888390
chr5:8830670-8838248	5	8830670	8838248
chr5:8864651-8870821	5	8864651	8870821
chr5:8952451-8968504	5	8952451	8968504
chr5:9013082-9019424	5	9013082	9019424
chr5:9056793-9061614	5	9056793	9061614
chr5:9062436-9066011	5	9062436	9066011
chr5:9071727-9083384	5	9071727	9083384
chr5:907563-919485	5	907563	919485
chr5:9102179-9106524	5	9102179	9106524
chr5:9199463-9211168	5	9199463	9211168
chr5:9218573-9242236	5	9218573	9242236
chr5:9342785-9352471	5	9342785	9352471
chr5:9526741-9533408	5	9526741	9533408
chr5:9539925-9551597	5	9539925	9551597
chr5:9647667-9663559	5	9647667	9663559

## Sheet: Table S2
Supplementary Table S2 List of primer sets and results of PCR analysis.
Line	Size of putative deletion	Chromo- some	Start position (bp)	End position (bp)	Forward primer			Reverse primer		PCR result
										Decision	Col-0	Siblings
					Name	Sequence(5'→3')		Name	Sequence(5'→3')			1	2	3	4	5	6	7	8	9	10	11	12	13	14	15
Ar50-01-N1	7 kb	Chr1	21477597	21484752	Ar50_01N1-1F1	aacagtggctttctttcttcccaag		Ar50_01N1-1R1	ggacgaagagttgacaccactagga	Positive	+	-	-	-	-	-	-	-	-	-	-	-	-	-	-	-
Ar50-01-N1	7kb	Chr2	14023202	14030427	Ar50_01N1-2F1	cagacgcttgacgttggctataatc		Ar50_01N1-2R1	caataacgtgtgccattaccaatcc	Positive	+	-	-	-	-	-	-	-	-	-	-	-	-	-	-	-
Ar50-01-N1	7kb	Chr2	14023202	14030427	Ar50_01N1-2f1	tacaccgtacacgaaacatgcaaac		Ar50_01N1-2r1	acgttccaaacctctcttgcttagg	Positive	+	-	-	-	-	-	-	-	-	-	-	-	-	-	-	-
Ar50-01-N1	8 kb	Chr3	19569967	19577940	Ar50_01N1-3F1	gccgttggatcaaaaatggtttatt		Ar50_01N1-3R1	tcgtaagtgcctcccatcttcatta	Positive	+	-	-	-	-	-	-	-	-	-	-	-	-	-	-	-
Ar50-01-N1	8 kb	Chr3	19569967	19577940	Ar50_01N1-3f1	gtccttaaccggttcaaaccagaac		Ar50_01N1-3r1	gtcccatcgtattcgtccataatga	Positive	+	-	-	-	-	-	-	-	-	-	-	-	-	-	-	-
Ar50-01-N2	7 kb	Chr1	21477597	21484752	Ar50_01N1-1F1	aacagtggctttctttcttcccaag		Ar50_01N1-1R1	ggacgaagagttgacaccactagga	Positive	+	+	+	+	+	+	-	-	+	+	-	+	-	+	+	+
Ar50-01-N2	8 kb	Chr3	19569967	19577940	Ar50_01N1-3F1	gccgttggatcaaaaatggtttatt		Ar50_01N1-3R1	tcgtaagtgcctcccatcttcatta	Positive	+	+	+	+	-	+	+	+	+	+	+	+	+	+	+	+
Ar50-01-N2	8 kb	Chr3	19569967	19577940	Ar50_01N1-3f1	gtccttaaccggttcaaaccagaac		Ar50_01N1-3r1	gtcccatcgtattcgtccataatga	Positive	+	+	+	+	-	+	+	+	+	+	+	+	+	+	+	+
Ar50-06-N1	25 kb	Chr3	1439084	1463884	Ar50_06N1-1F1	tcaggttggagttggtttgatgttt		Ar50_06N1-1R1	tgcttgaatctcttccaaggttctg	Positive	+	+	+	-	+	+	+	+	-	+	+	+	+	+	+	+
Ar50-06-N1	25 kb	Chr3	1439084	1463884	Ar50_06N1-1f1	tgcatgaatgcatctctgatctctc		Ar50_06N1-1r1	atcttaatgcaaagcgacaaacgaa	Positive	+	+	+	-	+	+	+	+	-	+	+	+	+	+	+	+
Ar50-06-N1	2146 kb	Chr1	2222711	4639266	Ar50_06N1-2F1	aaagccatttttccggtgaccttag		Ar50_06N1-2R1	tctccattgcagaaaaagaaacagc	Negative	+	+	+	+	+	+	+	+	+	+	+	+	+	+	+	+
Ar50-06-N1	2146 kb	Chr1	2222711	4639266	Ar50_06N1-2f1	aatgcttgcaaaccaaatcc		Ar50_06N1-2r1	tcagttattttgcccgctct	Negative	+	+	+	+	+	+	+	+	+	+	+	+	+	+	+	+
Ar50-06-N2	2416 kb	Chr1	2222711	4639266	Ar50_06N1-2F1	aaagccatttttccggtgaccttag		Ar50_N1-2R1	tctccattgcagaaaaagaaacagc	Negative	+	+	+	+	+	+	+	+	+	+	+	+	+	+	+	+
Ar50-06-N2	2416 kb	Chr1	2222711	4639266	Ar50_06N1-2f1	aatgcttgcaaaccaaatcc		Ar50_06N1-2r1	tcagttattttgcccgctct	Negative	+	+	+	+	+	+	+	+	+	+	+	+	+	+	+	+
Ar50-07-N1	4 kb	Chr4	7316175	7320734	Ar50_07N1F2	gtcgagaccgccataggtaa		Ar50_07N1R2	aatctcttcgctggcaacac	Positive	+	-	-	-	-	-	-	-	-	-	-	-	-	-	-	-
Ar50-07-N1	4 kb	Chr4	7316175	7320734	Ar50_07N1f2	aaccgcacacaaatcacatc		Ar50_07N1r2	ggttcttggtgggttcgata	Positive	+	-	-	-	-	-	-	-	-	-	-	-	-	-	-	-
Ar50-08-N1	866kb	Chr5	14563393	15429334	Ar50_08N1F1	ctaggcgataaccgcttcgataaag		Ar50_08N1R1	gtcttctgctttgcctgatgtttgt	Negative	+	+	+	+	+	+	+	+	+	+	+	+	+	+	+	+
Ar50-08-N1	866kb	Chr5	14563393	15429334	Ar50_08N1f1	acccaacgatctggtgattatcctt		Ar50_08N1r1	tgccaaggtgattgtagaggaatgt	Negative	+	+	+	+	+	+	+	+	+	+	+	+	+	+	+	+
Ar50-11-N1	100 kb	Chr5	15044232	15144480	Ar50_11N1F1	gctggtgcatattctaaatgccaaa		Ar50_11N1R1	ataactcctaggacgggaccaacaa	Negative	+	+	+	+	+	+	+	+	+	+	+	+	+	+	+	+
Ar50-11-N1	100 kb	Chr5	15044232	15144480	Ar50_11N1f1	gggatttgagtttgatttttgg		Ar50_11N1r1	ttgtgaacaatggtggctgt	Negative	+	+	+	+	+	+	+	+	+	+	+	+	+	+	+	+
Ar50-11-N2	9 kb	Chr5	7818827	7827524	Ar50_11N2F1	ccgccctataaattgaatgttggat		Ar50_11N2R1	agtgatgacgaacttgtgctgtgag	Negative	+	+	+	+	+	+	+	+	+	+	+	+	+	+	+	+
Ar50-11-N2	9 kb	Chr5	7818827	7827524	Ar50_11N2f1	atcggtggagatatatttgggaacg		Ar50_11N2r1	gcagtagaggcgattaggtccattt	Negative	+	+	+	+	+	+	+	+	+	+	+	+	+	+	+	+
Ar50-13-var1	360 kb	Chr5	25357988	25717703	Ar50_13var1F1	tcgctggtctcgtccttagt		Ar50_13var1R1	tcgctggtctcgtccttagt	Negative	+	+	+	+	+	+	+	+	+	+	+	+	+	+	+	+
Ar50-13-var1	360 kb	Chr5	25357988	25717703	Ar50_13var1f2	gcctcactaagcgtgagacc		Ar50_13var1r2	ctccgtcgtacctcttcgag	Negative	+	+	+	+	+	+	+	+	+	+	+	+	+	+	+	+
Ar50-16-N1	236 kb	Chr5	18906747	19142938	Ar50_16N1F1	tggacaaattatggatacgatcaaacc		Ar50_16N1R1	aaaagaaaaatatcagggcccaacc	Negative	+	+	+	+	+	+	+	+	+	+	+	+	+	+	+	+
Ar50-16-N1	236 kb	Chr5	18906747	19142938	Ar50_16N1f1	agcatgtggtttcttgtcctccata		Ar50_16N1r1	aacaaaagggtccatcaatgaggtt	Negative	+	+	+	+	+	+	+	+	+	+	+	+	+	+	+	+
Ar50-17-N1	346 kb	Chr4	5597135	5943219	Ar50_17N1-1F1	cttggtcgctctggataagtccttt		Ar50_17N1-1R1	tttgacattgcaaccactaccattg	Negative	+	+	+	+	+	+	+	+	+	+	+	+	+	+	+	+
Ar50-17-N1	346 kb	Chr4	5597135	5943219	Ar50_17N1-1f1	tgactctgacgattctcacatcagg		Ar50_17N1-1r1	atctgcctacatcttgaaccgcata	Negative	+	+	+	+	+	+	+	+	+	+	+	+	+	+	+	+
Ar50-17-N1	2180 kb	Chr4	9060276	11240066	Ar50_17N1-3F1	cggtgaccacatatttttcctttca		Ar50_17N1-3R1	tcgctttacccaaagtgcttacaaa	Negative	+	+	+	+	+	+	+	+	+	+	+	+	+	+	+	+
Ar50-17-N1	2180 kb	Chr4	9060276	11240066	Ar50_17N1-3f1	aaccctttgataaaccaatccatcg		Ar50_17N1-3r1	ggcggtcttatgataatccacgtct	Negative	+	+	+	+	+	+	+	+	+	+	+	+	+	+	+	+
Ar50-20-N1	61 kb	Chr5	8383889	8444799	Ar50_20N1F1	gtaacccttccggatatgaccagag		Ar50_20N1R1	ggtaataaggcaatgggtcgatgtt	Negative	+	+	+	+	+	+	+	+	+	+	+	+	+	+	+	+
Ar50-20-N1	61 kb	Chr5	8383889	8444799	Ar50_20N1f1	tcacgagcctggtctaaagattct		Ar50_20N1r1	tgacagctcattggggctataatgt	Negative	+	+	+	+	+	+	+	+	+	+	+	+	+	+	+	+
Ar50-21-as1	5 kb	Chr5	8750259	8755506	Ar50_21as1F1	ccgctgtttttacgattggt		Ar50_21as1R1	aagcagacaaggcttttgga	Positive	+	+	+	+	+	+	+	+	+	+	+	+	+	+	-	-
Ar50-21-as1	29 kb	Chr1	24182968	24212170	Ar50_21as1-2F1	taaattttctcccgcgatgt		Ar50_21as1-2R1	gacacgttgcgacacaaaac	Negative	+	+	+	+	+	+	+	+	+	+	+	+	+	+	+	+
Ar50-21-as1	29 kb	Chr1	24182968	24212170	Ar50_21as1-2f1	taaattttctcccgcgatgt		Ar50_21as1-2r1	cctggaaccggaaacaaata	Negative	+	+	+	+	+	+	+	+	+	+	+	+	+	+	+	+
Ar50-22-b2	3.8 kb	Chr1	10901329	10905140	Ar50_22b2F1	cagctccgttcttcctcatc		Ar50_22b2R1	caatttcagaggctgcacaa	Positive	+	-	-	-	-	-	-	-	-	-	-	-	-	-	-	-
Ar50-25-N2	4.7 kb	Chr1	20853583	20858150	Ar50_25N2F1	atcggtgtgtgtgattgatgagaga		Ar50_25N2R1	tgtccgaagataaataaaacgaaaaa	Negative	+	+	+	+	+	+	+	+	+	+	+	+	+	+	+	+
Ar50-31-N1	1479 kb	Chr2	509018	1988258	Ar50_31N1F1	gctgatagaagcagcatgaatgtga		Ar50_31N1R1	taatgaagacgcgtgaatgttgaga	Negative	+	+	+	+	+	+	+	+	+	+	+	+	+	+	+	+
Ar50-31-N1	1479 kb	Chr2	509018	1988258	Ar50_31N1f1	ttagattttggtggccctaaagcat		Ar50_31N1r1	cacacatagcctcaaactgctcctt	Negative	+	+	+	+	+	+	+	+	+	+	+	+	+	+	+	+
Ar50-33-N1	5 kb	Chr1	20853583	20858199	Ar50_25N2F1	atcggtgtgtgtgattgatgagaga		Ar50_25N2R1	tgtccgaagataaataaaacgaaaaa	Positive	+	+	+	+	-	+	+	+	+	+	+	+	+	-	+	+
Ar50-33-N1	86 kb	Chr3	10537141	10622977	Ar50_33N1-2F1	atttgatgttgaaatgctcggaaga		Ar50_33N1-2R1	accaacctccgtgattttctttgtt	Positive	+	+	-	+	+	+	+	+	+	+	+	+	+	-	+	+
Ar50-33-N1	86 kb	Chr3	10537141	10622977	Ar50_33N1-2f1	gaagttgagaaagcgaagcgtatca		Ar50_33N1-2r1	tttgtctgtaatggcctccatgagt	Positive	+	+	-	+	+	+	+	+	+	+	+	+	+	-	+	+
Ar50-33-pg1	5 kb	Chr1	20853583	20858199	Ar50_25N2F1	atcggtgtgtgtgattgatgagaga		Ar50_25N2R1	tgtccgaagataaataaaacgaaaaa	Positive	+	-	-	-	-	-	-	-	-	-	-	-	-	-	-	-
Ar50-33-pg1	274 kb	Chr2	234934	508751	Ar50_33pg1-2F1	atggcgacgtcaggaacata		Ar50_33pg1-2R1	ggtgatgatgggttgatgtg	Negative	+	+	+	+	+	+	+	+	+	+	+	+	+	+	+	+
Ar50-33-pg1	274 kb	Chr2	234934	508751	Ar50_33pg1-2f1	ccaccgcagaaaaagaagag		Ar50_33pg1-2r1	tttagcagcacgtgaattgc	Negative	+	+	+	+	+	-	+	+	+	+	+	+	+	+	+	+
Ar50-33-pg1	11339 kb	Chr2	1537918	12876646	Ar50_33pg1-3F1	cttccagagccacctagcac		Ar50_33pg1-3R1	tttctttgccacactgcttg	Negative	+	+	+	+	+	+	+	+	+	+	+	+	+	+	+	+
Ar50-33-pg1	11339 kb	Chr2	1537918	12876646	Ar50_33pg1-3f1	gccgtcctcaccagattaga		Ar50_33pg1-3r1	ccatctgcttcttcctctcg	Negative	+	+	+	+	+	+	+	+	+	+	+	+	+	+	+	+
Ar50-33-pg1	6026 kb	Chr3	26994	6052757	Ar50_33pg1-4F1	aaaggaaatccccatccaag		Ar50_33pg1-4R1	tccccgcattagaccataga	Negative	+	+	+	+	+	+	+	+	+	+	+	+	+	+	+	+
Ar50-33-pg1	6026 kb	Chr3	26994	6052757	Ar50_33pg1-4f1	tcatgaatcctcatgccaaa		Ar50_33pg1-4r1	ccaaaattaccgcaagcatt	Negative	+	+	+	+	+	+	+	+	+	+	+	+	+	+	+	+
Ar50-33-pg1	86 kb	Chr3	10537141	10622977	Ar50_33N1-2F1	atttgatgttgaaatgctcggaaga		Ar50_33N1-2R1	accaacctccgtgattttctttgtt	Positive	+	-	-	-	-	-	-	-	-	-	-	-	-	-	-	-
Ar50-33-pg1	86 kb	Chr3	10537141	10622977	Ar50_33N1-2f1	gaagttgagaaagcgaagcgtatca		Ar50_33N1-2r1	tttgtctgtaatggcctccatgagt	Positive	+	-	-	-	-	-	-	-	-	-	-	-	-	-	-	-
Ar50-33-pg1	8 kb	Chr5	13196653	13204845	Ar50_33pg1-6F1	tgaaacaatggattttcacca		Ar50_33pg1-6R1	ggaacaaatccacacaccaa	Positive	+	-	-	-	-	-	-	-	-	-	-	-	-	-	-	-
Ar50-40-as1	97 kb	Chr5	22758921	22855637	Ar50_40as1F1	accgacttgaaagctccaga		Ar50_40as1R1	tatccccaccaaaaggtcaa	Negative	+	+	+	+	+	+	+	+	+	+	+	+	+	+	+	+
Ar50-40-as1	97 kb	Chr5	22758921	22855637	Ar50_40as1f1	ttgggttgctcccatttagt		Ar50_40as1r1	aaacgatggggttctgtttg	Negative	+	+	+	+	+	+	+	+	+	+	+	+	+	+	+	+
Ar50-43-N1	6kb	Chr1	4629938	4636149	Ar50_43N1-1F1	gtaccacttcccaaccacaacactc		Ar50_43N1-1R1	tcatgatgcatgcagagtagtgtca	Positive	+	+	-	-	-	-	+	-	+	+	-	+	+	+	+	+
Ar50-43-N1	6kb	Chr1	4629938	4636149	Ar50_43N1-1f1	caaaggatcataagaacgtgcaagg		Ar50_43N1-1r1	aaaagagtggacggttgaatactcg	Positive	+	+	-	-	-	-	+	-	+	+	-	+	+	+	+	+
Ar50-43-N1	570 bp	Chr2	5751763	5752333	Ar50_43N1-2F1	tgtccatgatgacttatttcagattca		Ar50_43N1-2R1	agtcattggtttttggccagttttt	Positive	+	+	+	+	+	+	+	+	+	+	+	+	-	+	+	+
Ar50-43-N1	1 kb	Chr2	6302253	6303262	Ar50_43N1-3F1	gtatgaaaatgtgaacgagcgaagc		Ar50_43N1-3R1	gattcttgagaaaggcggttttacg	Negative	+	+	+	+	+	+	+	+	+	+	+	+	+	+	+	+
Ar50-44-as1	43 kb	Chr2	8058304	8099777	Ar50_44as1F1	gtgatgccgtgaaatcaatg		Ar50_44as1R1	atcgttttgcccattcaaag	Positive	+	+	+	-	+	+	+	+	+	+	+	+	+	+	-	+
Ar50-44-as1	43 kb	Chr2	8058304	8099777	Ar50_44as1f1	cccgaaatacaagccaaaga		Ar50_44as1r1	ccgctaacgatcttcccata	Positive	+	+	+	-	+	+	+	+	+	+	+	+	+	+	-	+
Ar50-46-N2	1kb	Chr3	7103651	7104662	Ar50_46N2-1F1	gcttccaatacgacgagaaggatct		Ar50_46N2-1R1	ttcacactcaactcttccaaaacga	Negative	+	+	+	+	+	+	+	+	+	+	+	+	+	+	+	+
Ar50-46-pl1	42 kb	Chr2	8058304	8099877	Ar50_44as1F1	gtgatgccgtgaaatcaatg		Ar50_44as1R1	atcgttttgcccattcaaag	Negative	+	+	+	+	+	+	+	+	+	+	+	+	+	+	+	+
Ar50-46-pl1	42 kb	Chr2	8058304	8099877	Ar50_44as1f1	cccgaaatacaagccaaaga		Ar50_44as1r1	ccgctaacgatcttcccata	Negative	+	+	+	+	+	+	+	+	+	+	+	+	+	+	+	+
Ar50-46-pl1	1 kb	Chr3	7103651	7104662	Ar50_46N2-1F1	gcttccaatacgacgagaaggatct		Ar50_46N2-1R1	ttcacactcaactcttccaaaacga	Negative	+	+	+	+	+	+	+	+	+	+	+	+	+	+	+	+
Ar50-46-pl1	5 kb	Chr5	15233000	15238454	Ar50_46pl1-3F1	ttcgcctttcctctgaaaaa		Ar50_46pl1-3R1	acttaccgtgcgaaaccaat	Positive	+	+	+	+	+	+	+	+	-	+	+	+	+	+	+	+
Ar50-47-N1	232 kb	Chr3	16984852	17216582	Ar50_47N1F1	aacaggacccctaccaacttgctta		Ar50_47N1R1	caagacttcatcacatccggagact	Negative	+	+	+	+	+	+	+	+	+	+	+	+	+	+	+	+
Ar50-47-N1	232 kb	Chr3	16984852	17216582	Ar50_47N1f1	ttttcgaaagcctctgacacttgac		Ar50_47N1r1	ttgccgaggtaatacagcaaacact	Negative	+	+	+	+	+	+	+	+	+	+	+	+	+	+	+	+
Ar50-47-N2	521 kb	Chr4	958966	1479994	Ar50_47N2F1	ccgccagaagtaaatcaccctttag		Ar50_47N2R1	ataccaactctttttgcagccatca	Negative	+	+	+	+	+	+	+	+	+	+	+	+	+	+	+	+
Ar50-47-N2	521 kb	Chr4	958966	1479994	Ar50_47N2f1	cggctgcaccattactgttatcttc		Ar50_47N2r1	tctcagattgtggtttagccctctg	Negative	+	+	+	+	+	+	+	+	+	+	+	+	+	+	+	+
Ar50-48-N1	4 kb	Chr2	12561784	12566105	Ar50_48N1F1	aagaacgtcgtggtggaaag		Ar50_48N1R1	ccaccaacaaacagaccaca	Negative	+	+	+	+	+	+	+	+	+	+	+	+	+	+	+	+
Ar50-48-N1	4 kb	Chr2	12561784	12566105	Ar50_48N1f1	cagcatcgtgttgttcgact		Ar50_48N1r1	cgccactgagacaatgctta	Negative	+	+	+	+	+	+	+	+	+	+	+	+	+	+	+	+
Ar50-48-N2	1771 kb	Chr2	17917928	19688683	Ar50_48N2F1	gttcaatctaaagcgtggtggtcag		Ar50_48N2R1	cactctccttcgttatttcggtgaa	Negative	+	+	+	+	+	+	+	+	+	+	+	+	+	+	+	+
Ar50-48-N2	1771 kb	Chr2	17917928	19688683	Ar50_48N2f1	tgaagatgatgaataaacggggaga		Ar50_48N2r1	tcccttgcaaccagtttctatacca	Negative	+	+	+	+	+	+	+	+	+	+	+	+	+	+	+	+
Ar50-50-N2	350 kb	Chr3	7098772	7449147	Ar50_50N2F1	agctcacacggtaagtccagatgtc		Ar50_50N2R1	gaaaaacaccattgtgcctctgttc	Negative	+	+	+	+	+	+	+	+	+	+	+	+	+	+	+	+
Ar50-50-N2	350 kb	Chr3	7098772	7449147	Ar50_50N2f1	atggtttccaatttagctcgcagat		Ar50_50N2r1	gagtccggaacggtagctaagtcat	Negative	+	+	+	+	+	+	+	+	+	+	+	+	+	+	+	+
Ar50-52-N1	1.1kb	Chr3	8951905	8953033	Ar50_52N1F1	gcttcgagtctacaaccgaga		Ar50_52N1R1	ccgtacgatccaattccaac	Positive	+	-	-	-	-	-	-	-	-	-	-	-	-	-	-	-
Ar50-52-N1	1.1kb	Chr3	8951905	8953033	Ar50_52N1f1	tgaatcggtgattgtacatgg		Ar50_52N1r1	ctgccaccgagacttgagtt	Positive	+	-	-	-	-	-	-	-	-	-	-	-	-	-	-	-
Ar50-52-nl1	3.2 kb	Chr1	24451116	24454333	Ar50_52n1-1F1	gggaggcgtttgataacgta		Ar50_52nl1-1R1	ctcctcaaccctctctcacg	Positive	+	+	-	+	+	+	+	-	-	+	+	+	+	+	+	-
Ar50-52-nl1	11 kb	Chr3	8951905	8963107	Ar50_52N1F1	gcttcgagtctacaaccgaga		Ar50_52N1R1	ccgtacgatccaattccaac	Positive	+	-	-	-	-	-	-	-	-	-	-	-	-	+	+	+
Ar50-52-nl1	11 kb	Chr3	8951905	8963107	Ar50_52nl1-2f1	accaccaaacactccctcag		Ar50_52nl1-2r1	aggttttcgtggtggagatg	Positive	+	-	-	-	-	-	-	-	-	-	-	-	-	+	+	+
Ar50-53-N1	8.5 kb	Chr4	8060108	8068628	Ar50_53N1F1	gcgtaaccaggttcctgaaa		Ar50_53N1R1	tctgccagacgaggttcttt	Negative	+	+	+	+	+	+	+	+	+	+	+	+	+	+	+	+
Ar50-53-N1	8.5 kb	Chr4	8060108	8068628	Ar50_53N1f1	tacttgcctccaccagctct		Ar50_53N1r1	aaaagggctctgctttcaca	Negative	+	+	+	+	+	+	+	+	+	+	+	+	+	+	+	+
Ar50-55-as3	65 kb	Chr1	28193131	28258023	Ar50_55N1F1	ccacatctgctttgcttgaa		Ar50_55N1R1	cgattttggtgacgtgtttg	Negative	+	+	+	+	+	+	+	+	+	+	+	+	+	+	+	+
Ar50-55-as3	65 kb	Chr1	28193131	28258023	Ar50_55N1f1	ggaaatgccaaaggttgaga		Ar50_55N1r1	cagaggcttcttcaccgaac	Negative	+	+	+	+	+	+	+	+	+	+	+	+	+	+	+	+
Ar50-55-as3	5618 kb	Chr5	12136	5629967	Ar50_55as3-2F1	tggaggtctggagggttatg		Ar50_55as3-2R1	aacggtgaaacaaacgaacc	Negative	+	+	+	+	+	+	+	+	+	+	+	+	+	+	+	+
Ar50-55-as3	5618 kb	Chr5	12136	5629967	Ar50_55as3-2f1	accaattccacagtcgttcc		Ar50_55as3-2r1	ggaggagcacaaagtcgaag	Negative	+	+	+	+	+	+	+	+	+	+	+	+	+	+	+	+
Ar50-55-N1	65 kb	Chr1	28193131	28258023	Ar50_55N1F1	ccacatctgctttgcttgaa		Ar50_55N1R1	cgattttggtgacgtgtttg	Negative	+	+	+	+	+	+	+	+	+	+	+	+	+	+	+	+
Ar50-55-N1	65 kb	Chr1	28193131	28258023	Ar50_55N1f1	ggaaatgccaaaggttgaga		Ar50_55N1r1	cagaggcttcttcaccgaac	Negative	+	+	+	+	+	+	+	+	+	+	+	+	+	+	+	+
Ar50-58-N1	405 kb	Chr3	7886298	8291058	Ar50_58N1-1F1	gcaagcttggtgtcttcctc		Ar50_58N1-1R1	gcaaagctggtttcatggat	Negative	+	+	+	+	+	+	+	+	+	+	+	+	+	+	+	+
Ar50-58-N1	405 kb	Chr3	7886298	8291058	Ar50_58N1-1f1	aagttgaacccgatgacgac		Ar50_58N1-1r1	ctcaaacaggagcagcaaca	Negative	+	+	+	+	+	+	+	+	+	+	+	+	+	+	+	+
Ar50-58-N1	83 kb	Chr3	10958690	11041752	Ar50_58N1-2F1	attacgggattcggcctaga		Ar50_58N1-2R1	ttctcgccacaaaatctctg	Negative	+	+	+	+	+	+	+	+	+	+	+	+	+	+	+	+
Ar50-58-N1	83 kb	Chr3	10958690	11041752	Ar50_58N1-2f1	aaaatgacgtgcgtgtgtgt		Ar50_58N1-2r1	gccaatcaaggggagtacaa	Negative	+	+	+	+	+	+	+	+	+	+	+	+	+	+	+	+
Ar50-58-nl1	28 kb	Chr5	10136930	10164977	Ar50_58nl1F1	tgaatgtttagatgcttagcaaac		Ar50_58nl1R1	gccactaatcgcaattcaca	Positive	+	-	-	-	-	-	-	-	-	-	-	-	-	-	-	-
Ar50-58-nl1	28 kb	Chr5	10136930	10164977	Ar50_58nl1f1	cacgcctacaatgggaaact		Ar50_58nl1r1	gagcttggaaccgtaagcac	Positive	+	-	-	-	-	-	-	-	-	-	-	-	-	-	-	-
Ar50-60-as1	1.7 kb	Chr1	3234539	3236190	Ar50_60N1-1F1	tccggtctccataggttgtc		Ar50_60N1-1R1	ccattttggcacttgaggtt	Positive	+	-	-	-	-	+	-	+	-	+	+	+	-	+	-	+
Ar50-60-N1	1.7 kb	Chr1	3234539	3236190	Ar50_60N1-1F1	tccggtctccataggttgtc		Ar50_60N1-1R1	ccattttggcacttgaggtt	Positive	+	-	-	-	-	-	+	+	-	-	-	+	-	+	+	+
Ar50-60-N1	0.6 kb	Chr1	12877700	12878275	Ar50_60N1-2F1	cgtatcaacgtctcatgaacaa		Ar50_60N1-2R1	tggcagcactttggataaca	Positive	+	-	-	+	+	+	+	+	+	-	+	-	+	+	-	+
Ar50-63-N1	0.5 kb	Chr4	6978878	6979352	Ar50_63N1F1	tttcttcgcaacaatgcaac		Ar50_63N1R1	tccatgtaaagtgggtgcaa	Negative	+	+	+	+	+	+	+	+	+	+	+	+	+	+	+	+
Ar50-64-N1	237 kb	Chr4	12933563	13170388	Ar50_64N1F1	cgacccagggaagtgaagt		Ar50_64N1R1	gaacaaagtgacacgaatatgaga	Negative	+	+	+	+	+	+	+	+	+	+	+	+	+	+	+	+
Ar50-64-N1	237 kb	Chr4	12933563	13170388	Ar50_64N1f1	tgttggacattgcaaaagga		Ar50_64N1r1	attggcactggtcactcctc	Negative	+	+	+	+	+	+	+	+	+	+	+	+	+	+	+	+
Ar50-64-N2	21 kb	Chr4	7732125	7753388	Ar50_64N2-1F1	tagggtggttcttggtgctc		Ar50_64N2-1R1	atttggcctctgctcaaatg	Positive	+	-	-	-	-	-	-	-	-	-	-	-	-	-	-	-
Ar50-64-N2	57 kb	Chr3	15939453	15996865	Ar50_64N2-2F1	ggaggaacatgggagatcaa		Ar50_64N2-2R1	ctccaaaccaagcctgctac	Negative	+	+	+	+	+	+	+	+	+	+	+	+	+	+	+	+
Ar50-64-N2	57 kb	Chr3	15939453	15996865	Ar50_64N2-2f1	aggccctgaagtggaaagat		Ar50_64N2-2r1	catccaccttctaccgcaat	Negative	+	+	+	+	+	+	+	+	+	+	+	+	+	+	+	+
Ar50-65-N1	2.5 kb	Chr5	25714752	25717227	Ar50_65N1F1	gcctcactaagcgtgagacc		Ar50_65N1R1	ctccgtcgtacctcttcgag	Negative	+	+	+	+	+	+	+	+	+	+	+	+	+	+	+	+
Ar50-68-N1	13 kb	Chr5	16609000	16621791	Ar50_68N1-1F1	gaagccaagtgcacaacaga		Ar50_68N1-1R1	gcaacagaagcctcttggtc	Negative	+	+	+	+	+	+	+	+	+	+	+	+	+	+	+	+
Ar50-68-N1	13 kb	Chr5	16609000	16621791	Ar50_68N1-1f1	tgaagaagaagacgcagcac		Ar50_68N1-1r1	caacgagctgaagaaaaggtg	Negative	+	+	+	+	+	+	+	+	+	+	+	+	+	+	+	+
Ar50-68-N1	2.5 kb	Chr1	12447742	12450261	Ar50_68N1-2F1	acagtatggtgctccgttcc		Ar50_68N1-2R1	ggcaagaacattccattcgt	Positive	+	-	-	+	+	-	-	+	-	-	+	+	-	+	+	-
Ar50-68-N2	13 kb	Chr5	16609000	16621791	Ar50_68N1-1F1	gaagccaagtgcacaacaga		Ar50_68N1-1R1	gcaacagaagcctcttggtc	Negative	+	+	+	+	+	+	+	+	+	+	+	+	+	+	+	+
Ar50-68-N2	13 kb	Chr5	16609000	16621791	Ar50_68N1-1f1	tgaagaagaagacgcagcac		Ar50_68N1-1r1	caacgagctgaagaaaaggtg	Negative	+	+	+	+	+	+	+	+	+	+	+	+	+	+	+	+
Ar50-69-N2	234 kb	Chr1	3056993	3291473	Ar50_69N2F1	tgttcttcacgtgaccctgt		Ar50_69N2R1	tcgcgagaaagtttggattt	Negative	+	+	+	+	+	+	+	+	+	+	+	+	+	+	+	+
Ar50-69-N2	234 kb	Chr1	3056993	3291473	Ar50_69N2f1	ccagctttgctggattcttc		Ar50_69N2r1	acggttgcttcaggtttcac	Negative	+	+	+	+	+	+	+	+	+	+	+	+	+	+	+	+
Ar50-70-N2	1214 kb	Chr1	13081819	14296625	Ar50_70N2F1	caagcatctcatcctcgtca		Ar50_70N2R1	tcaccaacaaaaatccaaagc	Negative	+	+	+	+	+	+	+	+	+	+	+	+	+	+	+	+
Ar50-70-N2	1214 kb	Chr1	13081819	14296625	Ar50_70N2f1	agagaaggcaacgaacctca		Ar50_70N2r1	agagcaaaatccaccaccag	Negative	+	+	+	+	+	+	+	+	+	+	+	+	+	+	+	+
Ar50-71-N2	104 kb	Chr5	18415738	18519924	Ar50_71N2-1F1	tcgacaacattctgcaagga		Ar50_71N2-1R1	aatcttgttgggccactgag	Positive	+	-	-	-	-	-	+	+
Ar50-71-N2	104 kb	Chr5	18415738	18519924	Ar50_71N2-1f1	gggatgaatggctttgagaa		Ar50_71N2-1r1	cggtaaaggcatggaggtaa	Positive	+	-	-	-	-	-	+	+
Ar50-71-N2	10606 kb	Chr2	9082926	19688683	Ar50_71N2-2F1	caccgcatctaatcgctctt		Ar50_71N2-2R1	tccatggaattgggaagaag	Negative	+	+	+	+	+	+	+	+
Ar50-71-N2	10606 kb	Chr2	9082926	19688683	Ar50_71N2-2f1	taaccatcgtgccataacga		Ar50_71N2-2r1	cattcccttgcaaccagttt	Negative	+	+	+	+	+	+	+	+
Ar50-72-N2	431 kb	Chr5	1346731	1777437	Ar50_72N2F1	agcttggaaggaggagaagg		Ar50_72N2R1	aaacattgaccttgggcttg	Negative	+	+	+	+	+	+	+	+	+	+	+	+	+	+	+	+
Ar50-72-N2	431 kb	Chr5	1346731	1777437	Ar50_72N2f1	accgttaccacaacctcagc		Ar50_72N2r1	agccatgaatggaacaaagc	Negative	+	+	+	+	+	+	+	+	+	+	+	+	+	+	+	+
Ar50-74-N1	5.6 kb	Chr4	17036603	17042167	Ar50_74N1-1F1	gcctccgaagcattattttt		Ar50_74N1-1R1	gcgtttattccccatccata	Positive	+	+	-	-	-	+	+	+	+	+	+	+	+	+	+	+
Ar50-74-N1	5.6 kb	Chr4	17036603	17042167	Ar50_74N1-1f1	ctcccttcgttgcactcttc		Ar50_74N1-1r1	gaaaaggttggttccgatga	Positive	+	+	-	-	-	+	+	+	+	+	+	+	+	+	+	+
Ar50-74-pl5	5.6 kb	Chr4	17036603	17042167	Ar50_74N1-1F1	gcctccgaagcattattttt		Ar50_74N1-1R1	gcgtttattccccatccata	Positive	+	-	-	-	-	-	-	-	-	-	-	-	-	-	-	-
Ar50-74-pl5	5.6 kb	Chr4	17036603	17042167	Ar50_74N1-1f1	ctcccttcgttgcactcttc		Ar50_74N1-1r1	gaaaaggttggttccgatga	Positive	+	-	-	-	-	-	-	-	-	-	-	-	-	-	-	-
Ar50-75-cas2	716 kb	Chr2	5597436	6313596	Ar50_75cas2F1	atcaccaccaagtgcatcaa		Ar50_75cas2R1	tttccgcagcttccctacta	Negative	+	+	+	+	+	+	+	+	+	+	+	+	+	+	+	+
Ar50-75-cas2	716 kb	Chr2	5597436	6313596	Ar50_75cas2f1	cggggaccttctctacatca		Ar50_75cas2r1	cgttaagggccacatcagtt	Negative	+	+	+	+	+	+	+	+	+	+	+	+	+	+	+	+
Ar50-76-pl1	58 kb	Chr4	84712	142613	Ar50_76pl1-1F1	ccaagaggcgattaaatgga		Ar50_76pl1-1R1	ccctactttgattcggtgga	Negative	+	+	+	+	+	+	+	+	+	+	+	+	+	+	+	+
Ar50-76-pl1	58 kb	Chr4	84712	142613	Ar50_76pl1-1f1	cctcgtggagaagagctacg		Ar50_76pl1-1r1	ctggacctggctgtttcaat	Negative	+	+	+	+	+	+	+	+	+	+	+	+	+	+	+	+
Ar50-76-pl1	2473 kb	Chr4	306434	2779855	Ar50_76pl1-2F1	tctcttccatgggattcagg		Ar50_76pl1-2R1	tgttgcaggtgtgaaccatt	Negative	+	+	+	+	+	+	+	+	+	+	+	+	+	+	+	+
Ar50-76-pl1	2473 kb	Chr4	306434	2779855	Ar50_76pl1-2f1	tcttcaagcaatgggagctt		Ar50_76pl1-2r1	gtcgtcttcttcccctttcc	Negative	+	+	+	+	+	+	+	+	+	+	+	+	+	+	+	+
Ar50-77-N1	514 kb	Chr1	16213670	16727510	Ar50_77N1f1	cgacgacttctgcaaaacaa		Ar50_77N1r1	gctagcggcactttttcaac	Negative	+	+	+	+	+	+	+	+	+	+	+	+	+	+	+	+
Ar50-78-c3-1	365 kb	Chr3	18036065	18401305	Ar50_78c3-1F1	aggtggattccgtgtcaaag		Ar50_78c3-1R1	aggtggttaatggcaacagc	Negative	+	+	+	+	+	+	+	+	+	+	+	+	+	+	+	+
Ar50-78-c3-1	365 kb	Chr3	18036065	18401305	Ar50_78c3-1f1	tgcaaagtgttggcattttc		Ar50_78c3-1r1	gcgcatcattcttgtcttga	Negative	+	+	+	+	+	+	+	+	+	+	+	+	+	+	+	+
Ar50-80-N1	17 kb	Chr2	18066185	18083226	Ar50_80N1F1	atcagttgggtgtcctcagc		Ar50_80N1R1	ttgtctttctccttcatgccta	Positive	+	-	-	-	-	-	-	-	-	-	-	-	-	-	-	-
Ar50-80-N1	17 kb	Chr2	18066185	18083226	Ar50_80N1f1	attgtgtgttgctgctctgg		Ar50_80N1r1	accaagctggtaatggttgc	Positive	+	-	-	-	-	-	-	-	-	-	-	-	-	-	-	-
Ar50-80-N2	17 kb	Chr2	18066185	18083226	Ar50_80N1F1	atcagttgggtgtcctcagc		Ar50_80N1R1	ttgtctttctccttcatgccta	Positive	+	+	+	-	+	+	+	+	+	+	-	+	+	+	-	+
Ar50-80-N2	17 kb	Chr2	18066185	18083226	Ar50_80N1f1	attgtgtgttgctgctctgg		Ar50_80N1r1	accaagctggtaatggttgc	Positive	+	+	+	-	+	+	+	+	+	+	-	+	+	+	-	+
Ar50-82-dg1	7 kb	Chr2	11126150	11132557	Ar50_82dg1-1F1	gttcgttgtggcaacctttt		Ar50_82dg1-1R1	catgaaagcaatctccagca	Negative	+	+	+	+	+	+	+	+	+	+	+	+	+	+	+	+
Ar50-82-dg1	7 kb	Chr2	11126150	11132557	Ar50_82dg1-1f1	ccacgagattccgaaaacat		Ar50_82dg1-1r1	cgaaactctgtccggtaagc	Negative	+	+	+	+	+	+	+	+	+	+	+	+	+	+	+	+
Ar50-82-dg1	5 kb	Chr2	19684071	19688683	Ar50_82N2F1	aaccacctccaactcctgtg		Ar50_82N2R1	gttctcggctcgactctgtc	Negative	+	+	+	+	+	+	+	+	+	+	+	+	+	+	+	+
Ar50-82-dg1	5 kb	Chr2	19684071	19688683	Ar50_82N2f1	taaccatcgtgccataacga		Ar50_82N2r1	cattcccttgcaaccagttt	Negative	+	+	+	+	+	+	+	+	+	+	+	+	+	+	+	+
Ar50-82-dg1	6 kb	Chr4	18066555	18072342	Ar50_82dg1-3F1	gctataggagcgaggacacg		Ar50_82dg1-3R1	tgcaagttcgacagttctgg	Negative	+	+	+	+	+	+	+	+	+	+	+	+	+	+	+	+
Ar50-82-dg1	6 kb	Chr4	18066555	18072342	Ar50_82dg1-3f1	tgactgaaacaaaacccagaa		Ar50_82dg1-3r1	ggtggacgttaaaaccaacg	Negative	+	+	+	+	+	+	+	+	+	+	+	+	+	+	+	+
Ar50-82-dg1	6 kb	Chr4	13872814	13878487	Ar50_82dg1-4F1	accaaacactgctgggaaac		Ar50_82dg1-4R1	cagctgcaagctcatgaaag	Negative	+	+	+	+	+	+	+	+	+	+	+	+	+	+	+	+
Ar50-82-dg1	6 kb	Chr4	13872814	13878487	Ar50_82dg1-4f1	ttcagccgctgttttcttct		Ar50_82dg1-4R1	agtgaaacgggacctcattg	Negative	+	+	+	+	+	+	+	+	+	+	+	+	+	+	+	+
Ar50-82-N2	5 kb	Chr2	19684071	19688683	Ar50_82N2F1	aaccacctccaactcctgtg		Ar50_82N2R1	gttctcggctcgactctgtc	Negative	+	+	+	+	+	+	+	+	+	+	+	+	+	+	+	+
Ar50-82-N2	5 kb	Chr2	19684071	19688683	Ar50_82N2f1	taaccatcgtgccataacga		Ar50_82N2r1	cattcccttgcaaccagttt	Negative	+	+	+	+	+	+	+	+	+	+	+	+	+	+	+	+
Ar50-83-N1	27 kb	Chr1	13532882	13559465	Ar50_83N1-1F1	attctggccttctctgatgc		Ar50_83N1-1R1	tccccaaacccactaaaattc	Negative	+	+	+	+	+	+	+	+	+	+	+	+	+	+	+	+
Ar50-83-N1	27 kb	Chr1	13532882	13559465	Ar50_83N1-1f1	ggtgtcggtgtgatcagttg		Ar50_83N1-1r1	ttcctccattgcattcatca	Negative	+	+	+	+	+	+	+	+	+	+	+	+	+	+	+	+
Ar50-83-N1	2726 kb	Chr2	234934	2960833	Ar50_83N1-2F1	ggagccatcaagatttggaa		Ar50_83N1-2R1	ccgccatattctcatcgtct	Negative	+	+	+	+	+	+	+	+	+	+	+	+	+	+	+	+
Ar50-83-N1	2726 kb	Chr2	234934	2960833	Ar50_83N1-2f1	ccgtttatgggtcaaaccag		Ar50_83N1-2r1	gaagcttccattgtcgaacc	Negative	+	+	+	+	+	+	+	+	+	+	+	+	+	+	+	+
Ar50-83-N1	88 kb	Chr2	19602350	19688683	Ar50_83N1-3F1	agagatttggcatcggagaa		Ar50_83N1-3R1	tagctgagccgacgtacctt	Negative	+	+	+	+	+	+	+	+	+	+	+	+	+	+	+	+
Ar50-83-N1	88 kb	Chr2	19602350	19688683	Ar50_83N1-3f1	taaccatcgtgccataacga		Ar50_83N1-3r1	cattcccttgcaaccagttt	Negative	+	+	+	+	+	+	+	+	+	+	+	+	+	+	+	+
Ar50-83-N2	27 kb	Chr1	13532882	13559465	Ar50_83N1-1F1	attctggccttctctgatgc		Ar50_83N1-1R1	tccccaaacccactaaaattc	Negative	+	+	+	+	+	+	+	+	+	+	+	+	+	+	+	+
Ar50-83-N2	27 kb	Chr1	13532882	13559465	Ar50_83N1-1f1	ggtgtcggtgtgatcagttg		Ar50_83N1-1r1	ttcctccattgcattcatca	Negative	+	+	+	+	+	+	+	+	+	+	+	+	+	+	+	+
Ar50-83-N2	88 kb	Chr2	19602350	19688683	Ar50_83N1-3F1	agagatttggcatcggagaa		Ar50_83N1-3R1	tagctgagccgacgtacctt	Negative	+	+	+	+	+	+	+	+	+	+	+	+	+	+	+	+
Ar50-83-N2	88 kb	Chr2	19602350	19688683	Ar50_83N1-3f1	taaccatcgtgccataacga		Ar50_83N1-3r1	cattcccttgcaaccagttt	Negative	+	+	+	+	+	+	+	+	+	+	+	+	+	+	+	+
Ar50-86-N1	0.8 kb	Chr5	6681394	66823201	Ar50_86N1F1	caggcgaagaatcacacatt		Ar50_86N1R1	gctcgctacttgcgttatcc	Negative	+	+	+	+	+	+	+	+	+	+	+	+	+	+	+	+
C100-01-N1	7.3 kb	Chr1	984768	992070	C100_01N1-1F1	agcttgaccgcaaccttaga		C100_01N1-1R1	ccacggttatcttgctggtt	Negative	+	+	+	+	+	+	+	+	+	+	+	+	+	+	+	+
C100-01-N1	7.3 kb	Chr1	984768	992070	C100_01N1-1f1	ttttcgcagcttgttttgtg		C100_01N1-1r1	atcagattccgcattgatcc	Negative	+	+	+	+	+	+	+	+	+	+	+	+	+	+	+	+
C100-01-N1	65.7 kb	Chr4	14421159	14486809	C100_01N1-2F1	tcgagccaaaggaaaaagaa		C100_01N1-2R1	tccagctacaggcccttcta	Negative	+	+	+	+	+	+	+	+	+	+	+	+	+	+	+	+
C100-01-N1	65.7 kb	Chr4	14421159	14486809	C100_01N1-2f1	cttcaaagcctccgtttcag		C100_01N1-2r1	ttgcaacgatcattccagtc	Negative	+	+	+	+	+	+	+	+	+	+	+	+	+	+	+	+
C100-01-N2	7.3 kb	Chr1	984768	992070	C100_01N1-1F1	agcttgaccgcaaccttaga		C100_01N1-1R1	ccacggttatcttgctggtt	Negative	+	+	+	+	+	+	+	+	+	+	+	+	+	+	+	+
C100-01-N2	7.3 kb	Chr1	984768	992070	C100_01N1-1f1	ttttcgcagcttgttttgtg		C100_01N1-1r1	atcagattccgcattgatcc	Negative	+	+	+	+	+	+	+	+	+	+	+	+	+	+	+	+
C100-01-N2	65.7 kb	Chr4	14421159	14486809	C100_01N1-2F1	tcgagccaaaggaaaaagaa		C100_01N1-2R1	tccagctacaggcccttcta	Negative	+	+	+	+	+	+	+	+	+	+	+	+	+	+	+	+
C100-01-N2	65.7 kb	Chr4	14421159	14486809	C100_01N1-2f1	cttcaaagcctccgtttcag		C100_01N1-2r1	ttgcaacgatcattccagtc	Negative	+	+	+	+	+	+	+	+	+	+	+	+	+	+	+	+
C100-04-N1	918 kb	Chr2	234934	1152812	C100_04N1F1	ggagccatcaagatttggaa		C100_04N1R1	ccgccatattctcatcgtct	Negative	+	+	+	+	+	+	+	+	+	+	+	+	+	+	+	+
C100-04-N1	918 kb	Chr2	234934	1152812	C100_04N1f1	gcttccattcaacaaaagaaaa		C100_04N1r1	gcgttcacgtgagaggattag	Negative	+	+	+	+	+	+	+	+	+	+	+	+	+	+	+	+
C100-04-N2	918 kb	Chr2	234934	1152812	C100_04N1F1	ggagccatcaagatttggaa		C100_04N1R1	ccgccatattctcatcgtct	Negative	+	+	+	+	+	+	+	+	+	+	+	+	+	+	+	+
C100-04-N2	918 kb	Chr2	234934	1152812	C100_04N1f1	gcttccattcaacaaaagaaaa		C100_04N1r1	gcgttcacgtgagaggattag	Negative	+	+	+	+	+	+	+	+	+	+	+	+	+	+	+	+
C100-05-N1	2141 kb	Chr2	17213459	19354155	C100_05N1-1F1	ctgtcttttcaccgcacaga		C100_05N1-1R1	cgaggtcgaaggtcagaaag	Negative	+	+	+	+	+	+	+	+	+	+	+	+	+	+	+	+
C100-05-N1	2141 kb	Chr2	17213459	19354155	C100_05N1-1f1	accacgatctccgacgtaac		C100_05N1-1r1	gaagagcaaggcaaaacgtc	Negative	+	+	+	+	+	+	+	+	+	+	+	+	+	+	+	+
C100-05-N1	7000 kb	Chr4	84712	7084369	C100_05N1-2F1	ccaagaggcgattaaatgga		C100_05N1-2R1	ccctactttgattcggtgga	Negative	+	+	+	+	+	+	+	+	+	+	+	+	+	+	+	+
C100-05-N1	7000 kb	Chr4	84712	7084369	C100_05N1-2f1	cattcacgagtggggacttt		C100_05N1-2r1	ccctagccctgaacctaacc	Negative	+	+	+	+	+	+	+	+	+	+	+	+	+	+	+	+
C100-05-pu1	1918 kb	Chr2	17435748	19354155	C100_05pu1F1	ggcaaattccaaaatcctga		C100_05pu1R1	cgccggagaagagataaaga	Negative	+	+	+	+	+	+	+	+	+	+	+	+	+	+	+	+
C100-05-pu1	1918 kb	Chr2	17435748	19354155	C100_05pu1f1	accacgatctccgacgtaac		C100_05pu1r1	gaagagcaaggcaaaacgtc	Negative	+	+	+	+	+	+	+	+	+	+	+	+	+	+	+	+
C100-08-N2	0.7 kb	Chr4	6971327	6972003	C100_08N2F1	ggctacgtgtctgcacaaaa		C100_08N2R1	gttcgaccgactctggtgat	Positive	+	-	+	+	+	+	-	+	+	+	-	+	+	+	-	+
C100-09-pg1	27 kb	Chr1	12311627	12338497	C100_09pg1-1F1	gggcaacctttggacaagta		C100_09pg1-1R1	ccctcgaccaatcactcaat	Negative	+	+	+	+	+	+	+	+	+	+	+	+	+	+	+	+
C100-09-pg1	27 kb	Chr1	12311627	12338497	C100_09pg1-1f1	aatcttaagcgccaggttca		C100_09pg1-1r1	aggagcaagtgtggagaagc	Negative	+	+	+	+	+	+	+	+	+	+	+	+	+	+	+	+
C100-09-pg1	1.5 kb	Chr2	14456862	14458416	C100_09pg1-2F1	tttctggcaggataaactgaaaa		C100_09pg1-2R1	gctatgaccatgtctcaagaagtt	Negative	+	+	+	+	+	+	+	+	+	+	+	+	+	+	+	+
C100-09-pg1	4435 kb	Chr1	6986333	11421868	C100_09pg1-4F1	gaagccgtcgctgttaagtc		C100_09pg1-4R1	acgcatctgctctggagttt	Negative	+	+	+	+	+	+	+	+	+	+	+	+	+	+	+	+
C100-09-pg1	4435 kb	Chr1	6986333	11421868	C100_09pg1-4f1	cacctgacgctgaaaacaga		C100_09pg1-4r1	ggttgggttgctgtgcttat	Negative	+	+	+	+	+	+	+	+	+	+	+	+	+	+	+	+
C100-11-N2	5.6 kb	Chr3	6227362	6232919	C100_11N2-1F1	tgacgaacaagagtccatcg		C100_11N2-1R1	tcggaagaacctgaatcacc	Positive	+	+	+	+	+	+	+	+	+	+	+	-	+	+	+	+
C100-11-N2	5.6 kb	Chr3	6227362	6232919	C100_11N2-1f1	cccgtggatctaaagctgaa		C100_11N2-1r1	cgtttgtgagaagcgattga	Negative	+	+	+	+	+	+	+	+	+	+	+	+	+	+	+	+
C100-11-N2	4.3 kb	Chr3	7749929	7754234	C100_11N2-2F1	atcttcagtcgcctccttca		C100_11N2-2R1	ccgtcacaacactctggaaa	Negative	+	+	+	+	+	+	+	+	+	+	+	+	+	+	+	+
C100-11-N2	4.3 kb	Chr3	7749929	7754234	C100_11N2-2f1	tgtccatagcgaccaattca		C100_11N2-2r1	attgccacttaccctgttcg	Negative	+	+	+	+	+	+	+	+	+	+	+	+	+	+	+	+
C100-11-N2	5.6 kb	Chr3	9842598	9848175	C100_11N2-3F1	ggaagctcgacgtaatgctc		C100_11N2-3R1	ttcctcccgaatgctatgac	Negative	+	+	+	+	+	+	+	+	+	+	+	+	+	+	+	+
C100-11-N2	5.6 kb	Chr3	9842598	9848175	C100_11N2-3f1	tggcatggtcaggacactaa		C100_11N2-3r1	gctcgctggagtcataggtc	Negative	+	+	+	+	+	+	+	+	+	+	+	+	+	+	+	+
C100-11-N2	9.2 kb	Chr3	10317519	10326705	C100_11N2-4F1	aaggcgacacaattgaaacc		C100_11N2-4R1	tcccaccaatgctacaaaca	Negative	+	+	+	+	+	+	+	+	+	+	+	+	+	+	+	+
C100-11-N2	9.2 kb	Chr3	10317519	10326705	C100_11N2-4f1	accgactgggtctagggttt		C100_11N2-4r1	ctcacagcatcttccacagc	Negative	+	+	+	+	+	+	+	+	+	+	+	+	+	+	+	+
C100-11-N2	5.3 kb	Chr5	1462818	1468079	C100_11N2-5F1	ggtccagctaagcatcaagc		C100_11N2-5R1	tcaacccttgccacttaacc	Negative	+	+	+	+	+	+	+	+	+	+	+	+	+	+	+	+
C100-11-N2	5.3 kb	Chr5	1462818	1468079	C100_11N2-5f1	cggttgtaccattccattcc		C100_11N2-5r1	gatttgttgcggttgatgtg	Negative	+	+	+	+	+	+	+	+	+	+	+	+	+	+	+	+
C100-11-N2	4.9 kb	Chr5	26745679	26750622	C100_11N2-6F1	accgccgtttaattccttct		C100_11N2-6R1	ctaactccggagctgacgac	Negative	+	+	+	+	+	+	+	+	+	+	+	+	+	+	+	+
C100-11-N2	4.9 kb	Chr5	26745679	26750622	C100_11N2-6f1	gaagccgagtttggtttcac		C100_11N2-6r1	acgctcgaagaactcggata	Negative	+	+	+	+	+	+	+	+	+	+	+	+	+	+	+	+
C100-12-N1	5.3 kb	Chr3	3353095	3358660	C100_12N1-1F1	ttttctgcagctgtgtttgg		C100_12N1-1R1	gccgtgattgtgttttgttg	Negative	+	+	+	+	+	+	+	+	+	+	+	+	+	+	+	+
C100-12-N1	5.3 kb	Chr3	3353095	3358660	C100_12N1-1f1	tcggaggatacataccctgac		C100_12N1-1r1	ggctagacttcaattccaacca	Negative	+	+	+	+	+	+	+	+	+	+	+	+	+	+	+	+
C100-12-N1	5.6 kb	Chr3	6227362	6232919	C100_11N2-1F1	tgacgaacaagagtccatcg		C100_11N2-1R1	tcggaagaacctgaatcacc	Negative	+	+	+	+	+	+	+	+	+	+	+	+	+	+	+	+
C100-12-N1	5.6 kb	Chr3	6227362	6232919	C100_11N2-1f1	cccgtggatctaaagctgaa		C100_11N2-1r1	cgtttgtgagaagcgattga	Negative	+	+	+	+	+	+	+	+	+	+	+	+	+	+	+	+
C100-12-N1	5.6 kb	Chr3	9552724	9558313	C100_12N1-3F1	cttcatcttagccggacgag		C100_12N1-3R1	tccggaaacacatcttcctc	Negative	+	+	+	+	+	+	+	+	+	+	+	+	+	+	+	+
C100-12-N1	5.6 kb	Chr3	9552724	9558313	C100_12N1-3f1	gggcctctaagctcattcct		C100_12N1-3r1	tccgcaagtttcgtctcttt	Negative	+	+	+	+	+	+	+	+	+	+	+	+	+	+	+	+
C100-12-N1	9.2 kb	Chr3	10317519	10326705	C100_11N2-4F1	aaggcgacacaattgaaacc		C100_11N2-4R1	tcccaccaatgctacaaaca	Negative	+	+	+	+	+	+	+	+	+	+	+	+	+	+	+	+
C100-12-N1	9.2 kb	Chr3	10317519	10326705	C100_11N2-4f1	accgactgggtctagggttt		C100_11N2-4r1	ctcacagcatcttccacagc	Negative	+	+	+	+	+	+	+	+	+	+	+	+	+	+	+	+
C100-12-N1	7.7 kb	Chr4	254329	262030	C100_12N1-5F1	tagttcaggcggatgcttct		C100_12N1-5R1	cattttggtgtgtcccatga	Negative	+	+	+	+	+	+	+	+	+	+	+	+	+	+	+	+
C100-12-N1	7.7 kb	Chr4	254329	262030	C100_12N1-5f1	atggtgatggtggttttggt		C100_12N1-5r1	gctgctgttcttgcacaggt	Negative	+	+	+	+	+	+	+	+	+	+	+	+	+	+	+	+
C100-13-N1	194 kb	Chr4	18365953	18559797	C100_13N1-1F1	ggtaagccgtgggactaaca		C100_13N1-1R1	ctgaaacggaacaggtggat	Negative	+	+	+	+	+	+	+	+	+	+	+	+	+	+	+	+
C100-13-N1	194 kb	Chr4	18365953	18559797	C100_13N1-1f1	ttgtgtcgttcgttgttggt		C100_13N1-1r1	tgatccaactcgaagcaatg	Negative	+	+	+	+	+	+	+	+	+	+	+	+	+	+	+	+
C100-13-N1	2915 kb	Chr5	491225	3406500	C100_13N1-2F1	cacttccctctttcccttcc		C100_13N1-2R1	ggcgtcaaagttgtggtttt	Negative	+	+	+	+	+	+	+	+	+	+	+	+	+	+	+	+
C100-13-N1	2915 kb	Chr5	491225	3406500	C100_13N1-2f1	gaaagagaacgccactttcg		C100_13N1-2r1	cggaatctccagatccgtta	Negative	+	+	+	+	+	+	+	+	+	+	+	+	+	+	+	+
C100-13-pg1	2920 kb	Chr5	486407	3406500	C100_13pg1-2f1	gaaagagaacgccactttcg		C100_13pg1-2r1	cggaatctccagatccgtta	Negative	+	+	+	+	+	+	+	+	+	+	+	+	+	+	+	+
C100-14-N1	136 kb	Chr3	10825728	10962165	C100_14N1F1	gagcgaggaatcaatgaagc		C100_14N1R1	acccttgagttgctcgaaga	Negative	+	+	+	+	+	+	+	+	+	+	+	+	+	+	+	+
C100-14-N1	136 kb	Chr3	10825728	10962165	C100_14N1f1	acctcgaaatcccattctcc		C100_14N1r1	tacggcagtttccaagaacc	Negative	+	+	+	+	+	+	+	+	+	+	+	+	+	+	+	+
C100-14-N1	136 kb	Chr3	10825728	10962165	C100_14N1f2	ccattcggattcttcttcca		C100_14N1r2	aaggtcgtttgcatccatgt	Negative	+	+	+	+	+	+	+	+	+	+	+	+	+	+	+	+
C100-15-N1	6 kb	Chr2	11126574	11132557	C100_15N1-1F1	gttcgttgtggcaacctttt		C100_15N1-1R1	catgaaagcaatctccagca	Positive	+	+	+	+	+	+	+	+	+	+	-	+	+	+	+	+
C100-15-N1	6 kb	Chr2	11126574	11132557	C100_15N1-1f1	ccacgagattccgaaaacat		C100_15N1-1r1	cgaaactctgtccggtaagc	Positive	+	+	+	+	+	+	+	+	+	-	-	+	+	+	+	+
C100-15-N1	5 kb	Chr2	19684071	19688683	C100_15N1-2F1	aaccacctccaactcctgtg		C100_15N1-2R1	gttctcggctcgactctgtc	Positive	+	+	+	+	-	+	+	+	+	+	-	+	+	+	+	+
C100-15-N1	5 kb	Chr2	19684071	19688683	C100_15N1-2f1	taaccatcgtgccataacga		C100_15N1-2r1	cattcccttgcaaccagttt	Positive	+	+	+	+	+	+	+	+	+	+	-	+	+	+	+	+
C100-16-N1	21 kb	Chr4	7732125	7752971	C100_16N1F1	tagggtggttcttggtgctc		C100_16N1R1	atttggcctctgctcaaatg	Negative	+	+	+	+	+	+	+	+	+	+	+	+	+	+	+	+
C100-16-N1	21 kb	Chr4	7732125	7752971	C100_16N1f1	ttacccatcacttccgaaaaa		C100_16N1r1	catctgtcccccatgttgta	Negative	+	+	+	+	+	+	+	+	+	+	+	+	+	+	+	+
C100-17-N1	453 kb	Chr1	12804226	13256597	C100_17N1-1f1	ggatcctgcagaagctgttc		C100_17N1-1r1	tgagagactcgtcgctgaga	Negative	+	+	+	+	+	+	+	+	+	+	+	+	+	+	+	+
C100-17-N1	0.5 kb	Chr3	3569685	3570164	C100_17N1-2F1	caatcaccaaagcagcagaa		C100_17N1-2R1	tgggtttcctgtaggacgag	Negative	+	+	+	+	+	+	+	+	+	+	+	+	+	+	+	+
C100-18-N1	0.5 kb	Chr3	17042821	17043298	C100_18N1F1	cttaccggagaacccaacac		C100_18N1R1	ctagcaattcggtggtttcc	Negative	+	+	+	+	+	+	+	+	+	+	+	+	+	+	+	+
C100-21-N1	13 kb	Chr2	6723478	6736733	C100_21N1-1F1	gactgaagcgaggaaacctg		C100_21N1-1R1	cctaaaaccccaagacgtga	Negative	+	+	+	+	+	+	+	+	+	+	+	+	+	+	+	+
C100-21-N1	13 kb	Chr2	6723478	6736733	C100_21N1-1f1	ttcctttgacccgctagaga		C100_21N1-1r1	acggactgcatcaagcttct	Negative	+	+	+	+	+	+	+	+	+	+	+	+	+	+	+	+
C100-21-N1	716 kb	Chr2	5597436	6313596	C100_21N1-2F1	atcaccaccaagtgcatcaa		C100_21N1-2R1	tttccgcagcttccctacta	Negative	+	+	+	+	+	+	+	+	+	+	+	+	+	+	+	+
C100-21-N1	716 kb	Chr2	5597436	6313596	C100_21N1-2f1	cggggaccttctctacatca		C100_21N1-2r1	cgttaagggccacatcagtt	Negative	+	+	+	+	+	+	+	+	+	+	+	+	+	+	+	+
C100-21-N2	15 kb	Chr1	10268427	10283669	C100_21N2-1f1	gtagcgagcagaaccacctc		C100_21N2-1r1	ggggtgttttgttttgtgct	Negative	+	+	+	+	+	+	+	+	+	+	+	+	+	+	+	+
C100-21-N2	13002 kb	Chr2	6687157	19688683	C100_21N2-2F1	tctgcattggacaagtgagc		C100_21N2-2R1	gcttccgtgtttctctacgc	Negative	+	+	+	+	+	+	+	+	+	+	+	+	+	+	+	+
C100-21-N2	13002 kb	Chr2	6687157	19688683	C100_21N2-2f1	taaccatcgtgccataacga		C100_21N2-2r1	cattcccttgcaaccagttt	Negative	+	+	+	+	+	+	+	+	+	+	+	+	+	+	+	+
C100-22-N1	2726 kb	Chr2	234934	2960833	C100_22N1-1F1	ggagccatcaagatttggaa		C100_22N1-1R1	ccgccatattctcatcgtct	Negative	+	+	+	+	+	+	+	+	+	+	+	+	+	+	+	+
C100-22-N1	2726 kb	Chr2	234934	2960833	C100_22N1-1f1	ccgtttatgggtcaaaccag		C100_22N1-1r1	gaagcttccattgtcgaacc	Negative	+	+	+	+	+	+	+	+	+	+	+	+	+	+	+	+
C100-22-N1	1.2 kb	Chr5	21745751	21746960	C100_22N1-2F1	agagaatggtggcagcgata		C100_22N1-2R1	caaacgttgtaatggataatgtgc	Negative	+	+	+	+	+	+	+	+	+	+	+	+	+	+	+	+
C100-22-N1	1.2 kb	Chr5	21745751	21746960	C100_22N1-2f1	agtaacggcgatcctcttca		C100_22N1-2r1	cattggacccttacccattg	Negative	+	+	+	+	+	+	+	+	+	+	+	+	+	+	+	+
C100-23-N1	737 kb	Chr3	9589849	10326705	C100_23N1F1	cgatcctaattgctgggaaa		C100_23N1R1	caccactgatgtggagttgg	Negative	+	+	+	+	+	+	+	+	+	+	+	+	+	+	+	+
C100-23-N1	737 kb	Chr3	9589849	10326705	C100_23N1f1	accgactgggtctagggttt		C100_23N1r1	ctcacagcatcttccacagc	Negative	+	+	+	+	+	+	+	+	+	+	+	+	+	+	+	+
C100-23-N2	263 kb	Chr2	5597436	5860290	C100_23N2-1F1	atcaccaccaagtgcatcaa		C100_23N2-1R1	tttccgcagcttccctacta	Negative	+	+	+	+	+	+	+	+	+	+	+	+	+	+	+	+
C100-23-N2	263 kb	Chr2	5597436	5860290	C100_23N2-1f1	tcgcttatctgtcgatcacg		C100_23N2-1r1	accccatgaaaatcaccaaa	Negative	+	+	+	+	+	+	+	+	+	+	+	+	+	+	+	+
C100-23-N2	737 kb	Chr3	9589849	10326705	C100_23N1F1	cgatcctaattgctgggaaa		C100_23N1R1	caccactgatgtggagttgg	Negative	+	+	+	+	+	+	+	+	+	+	+	+	+	+	+	+
C100-23-N2	737 kb	Chr3	9589849	10326705	C100_23N1f1	accgactgggtctagggttt		C100_23N1r1	ctcacagcatcttccacagc	Negative	+	+	+	+	+	+	+	+	+	+	+	+	+	+	+	+
C100-24-N1	8 kb	Chr1	14288591	14296864	C100_24N1-1f1	agagaaggcaacgaacctca		C100_24N1-1r1	agagcaaaatccaccaccag	Positive	+	-	-	-	-	-	-	-	-	-	-	-	-	-	-	-
C100-25-as1	2.8 kb	Chr5	16333781	16336619	C100_25as1F1	tccaccaaactccatcttcc		C100_25as1R1	ccgttaacagtggcttggtt	Positive	+	+	+	+	+	+	+	+	+	+	+	+	+	-	+	+
C100-27-c3-1	1.5 kb	Chr3	7030266	7031798	C100_27c3-1-1F1	ccgagaagggtttagtgtcg		C100_27c3-1-1R1	gtgatccacgagcttcttcc	Negative	+	+	+	+	+	+	+	+	+	+	+	+	+	+	+	+
C100-27-c3-1	1.5 kb	Chr3	7030266	7031798	C100_27c3-1-1f1	tttcgtcgtctcccattttc		C100_27c3-1-1r1	tcgagttttcaatgccgata	Negative	+	+	+	+	+	+	+	+	+	+	+	+	+	+	+	+
C100-27-c3-1	1.1 kb	Chr3	10829318	10830435	C100_27c3-1-2F1	ttctgtcggcaaaatgaaca		C100_27c3-1-2R1	acctcacaattacccgcaaa	Negative	+	+	+	+	+	+	+	+	+	+	+	+	+	+	+	+
C100-27-N1	94 kb	Chr3	4461906	4556111	C100_27N1F1	tacgctgctactggtcaacg		C100_27N1R1	ccccaaaaatcatccatcac	Negative	+	+	+	+	+	+	+	+	+	+	+	+	+	+	+	+
C100-27-N1	94 kb	Chr3	4461906	4556111	C100_27N1f1	aactgcctctcctttccaca		C100_27N1r1	gcatcacctgaagcatagca	Negative	+	+	+	+	+	+	+	+	+	+	+	+	+	+	+	+
C100-32-N1	7 kb	Chr5	4436187	4442596	C100_32N1F1	gctggcagattttcttggag		C100_32N1R1	tgggatccacgattatgaaag	Negative	+	+	+	+	+	+	+	+	+	+	+	+	+	+	+	+
C100-32-N1	7 kb	Chr5	4436187	4442596	C100_32N1f1	cgtcaccaaacctgtcaatg		C100_32N1r1	ggggtaggtgtgaagatgga	Negative	+	+	+	+	+	+	+	+	+	+	+	+	+	+	+	+
C100-32-N2	7 kb	Chr5	4436187	4442596	C100_32N1F1	gctggcagattttcttggag		C100_32N1R1	tgggatccacgattatgaaag	Negative	+	+	+	+	+	+	+	+	+	+	+	+	+	+	+	+
C100-32-N2	7 kb	Chr5	4436187	4442596	C100_32N1f1	cgtcaccaaacctgtcaatg		C100_32N1r1	ggggtaggtgtgaagatgga	Negative	+	+	+	+	+	+	+	+	+	+	+	+	+	+	+	+
C100-34-as1	820 kb	Chr5	25981261	26800022	C100_34as1F1	agctcgagactgctctgtcc		C100_34as1R1	ggtgattcatcgagggagaa	Negative	+	+	+	+	+	+	+	+	+	+	+	+	+	+	+	+
C100-34-as1	820 kb	Chr5	25981261	26800022	C100_34as1f1	tgactctgtgtggcctgagt		C100_34as1r1	cattattgggcctgatttgg	Negative	+	+	+	+	+	+	+	+	+	+	+	+	+	+	+	+
C100-34-N1	820 kb	Chr5	25981261	26800022	C100_34N1F1	agctcgagactgctctgtcc		C100_34N1R1	ggtgattcatcgagggagaa	Negative	+	+	+	+	+	+	+	+	+	+	+	+	+	+	+	+
C100-34-N1	820 kb	Chr5	25981261	26800022	C100_34N1f1	tttcgttgatgtagacgtacgag		C100_34N1r1	aaacctgatgcggttgtttc	Negative	+	+	+	+	+	+	+	+	+	+	+	+	+	+	+	+
C100-36-N1	0.6 kb	Chr3	18352853	18353430	C100_36N1-1F1	aaatggacaaaggcatgagg		C100_36N1-1R1	cccgcttgattccaaaatta	Positive	+	+	+	+	-	+	-	-	-	-	-	-	+	-	-	+
C100-36-N1	562 kb	Chr3	11036178	11597319	C100_36N1-2F1	ggtgactcttacgggtccaa		C100_36N1-2R1	tgctgtcgcttacatccttg	Negative	+	+	+	+	+	+	+	+	+	+	+	+	+	+	+	+
C100-37-N2	12 kb	Chr1	27423251	27434899	C100_37N2F1	tgagatgcagtccacaggag		C100_37N2R1	tctctcgttgaggctttggt	Negative	+	+	+	+	+	+	+	+	+	+	+	+	+	+	+	+
C100-37-N2	12 kb	Chr1	27423251	27434899	C100_37N2f1	gccttggtccagtggtaaaa		C100_37N2r1	atccgtttcacgtttccaag	Negative	+	+	+	+	+	+	+	+	+	+	+	+	+	+	+	+
C100-50-N1	1.1 kb	Chr2	19605526	19606643	C100_50N1-1F1	tgtttagcttctctcgtgtttca		C100_50N1-1R1	tgtgttggccattcacattt	Negative	+	+	+	+	+	+	+	+	+	+	+	+	+	+	+	+
C100-53-N2	11 kb	Chr2	5741427	5752035	C100_53N2F1	tgtttgtttgctggtttgga		C100_53N2R1	tgcatcaaccacaagagagc	Negative	+	+	+	+	+	+	+	+	+	+	+	+	+	+	+	+
C100-55-N2	1.3 kb	Chr5	14106385	14107731	C100_55N2F1	ttacatatttttacacttctcaacgtg		C100_55N2R1	tgacatggatcccaatctga	Negative	+	+	+	+	+	+	+	+	+	+	+	+	+	+	+	+
C100-60-N2	122 kb	Chr3	5561578	5683323	C100_60N2F1	gccaatggttctgaagtggt		C100_60N2R1	cgcgtccgtggtttagtatt	Negative	+	+	+	+	+	+	+	+	+	+	+	+	+	+	+	+
C100-60-N2	122 kb	Chr3	5561578	5683323	C100_60N2f1	ggctaacgctcagagtggtc		C100_60N2r1	aaaaccggttgggaggatag	Negative	+	+	+	+	+	+	+	+	+	+	+	+	+	+	+	+
C100-61-N1	25 kb	Chr1	19927554	19952599	C100_61N1-1F1	accagattagggtggtgcag		C100_61N1-1R1	gatcgaaaagccaaatggaa	Positive	+	+	-	+	+	+	+	+	-	+	+	+	+	+	+	+
C100-61-N1	25 kb	Chr1	19927554	19952599	C100_61N1-1f1	tcatcggtgtgattcgtgtt		C100_61N1-1r1	atgctcgacgctttgtcttt	Positive	+	+	-	+	+	+	+	+	-	+	+	+	+	+	+	+
C100-61-N1	122 kb	Chr3	5561578	5683323	C100_60N2F1	gccaatggttctgaagtggt		C100_60N2R1	cgcgtccgtggtttagtatt	Negative	+	+	+	+	+	+	+	+	+	+	+	+	+	+	+	+
C100-61-N1	122 kb	Chr3	5561578	5683323	C100_60N2f1	ggctaacgctcagagtggtc		C100_60N2r1	aaaaccggttgggaggatag	Negative	+	+	+	+	+	+	+	+	+	+	+	+	+	+	+	+
C100-61-pl1	5.9 kb	Chr2	10393348	10399220	C100_61pl1F1	tgctgatctggaccacagag		C100_61pl1R1	acaacgatgctatcggttcc	Positive	+	-	-	-	-	-	-	-	-	-	-	-	-	-	-	-
C100-61-pl1	5.9 kb	Chr2	10393348	10399220	C100_61pl1f1	agatcaaagctccacgtgct		C100_61pl1r1	ccccattgctccacttaaaa	Positive	+	-	-	-	-	-	-	-	-	-	-	-	-	-	-	-
C100-63-N1	6.2 kb	Chr1	16724603	16730900	C100_63N1-1F1	cgacgacttctgcaaaacaa		C100_63N1-1R1	gctagcggcactttttcaac	Positive	+	+	-	+	+	+	+	+	+	+	+	+	+	+	+	+
C100-63-N1	1.7 kb	Chr2	8063031	8064760	C100_63N1-2F1	ctagacgagcaacgggaaag		C100_63N1-2R1	caaccgcagtgagacaagaa	Negative	+	+	+	+	+	+	+	+	+	+	+	+	+	+	+	+
C100-67-N1	539 kb	Chr1	21166598	21705309	C100_67N1-1F1	tgaaaacgcagtagcaatcg		C100_67N1-1R1	agctgtaacccaccagcatc	Negative	+	+	+	+	+	+	+	+	+	+	+	+	+	+	+	+
C100-67-N1	539 kb	Chr1	21166598	21705309	C100_67N1-1f1	caccttccaacctgcaaaat		C100_67N1-1r1	attactgatggcagccgttc	Negative	+	+	+	+	+	+	+	+	+	+	+	+	+	+	+	+
C100-67-N1	50 kb	Chr1	22940586	22990976	C100_67N1-2F1	gccattacatgagaatgagtagca		C100_67N1-2R1	tcttacttacagcggcagca	Negative	+	+	+	+	+	+	+	+	+	+	+	+	+	+	+	+
C100-67-N1	50 kb	Chr1	22940586	22990976	C100_67N1-2f1	cacgtccaaaaccatttcct		C100_67N1-2r1	tgttggtgcaattaggcaac	Negative	+	+	+	+	+	+	+	+	+	+	+	+	+	+	+	+
C100-68-N1	177 kb	Chr4	84712	262030	C100_68N1F1	ccaagaggcgattaaatgga		C100_68N1R1	ccctactttgattcggtgga	Negative	+	+	+	+	+	+	+	+	+	+	+	+	+	+	+	+
C100-68-N1	177 kb	Chr4	84712	262030	C100_68N1f1	atggtgatggtggttttggt		C100_68N1r1	gctgctgttcttgcacaggt	Negative	+	+	+	+	+	+	+	+	+	+	+	+	+	+	+	+
C100-68-N2	177 kb	Chr4	84712	262030	C100_68N1F1	ccaagaggcgattaaatgga		C100_68N1R1	ccctactttgattcggtgga	Negative	+	+	+	+	+	+	+	+	+	+	+	+	+	+	+	+
C100-68-N2	177 kb	Chr4	84712	262030	C100_68N1f1	atggtgatggtggttttggt		C100_68N1r1	gctgctgttcttgcacaggt	Negative	+	+	+	+	+	+	+	+	+	+	+	+	+	+	+	+
C100-70-N1	1153 kb	Chr3	19524256	20676993	C100_70N1F1	tgttacccgatgggagaatc		C100_70N1R1	tggggtgtttttcccaataa	Negative	+	+	+	+	+	+	+	+	+	+	+	+	+	+	+	+
C100-70-N1	1153 kb	Chr3	19524256	20676993	C100_70N1f1	aaattttcgcctcgaaggat		C100_70N1r1	ctgcaaggcttccaaaactc	Negative	+	+	+	+	+	+	+	+	+	+	+	+	+	+	+	+
C100-70-N2	1153 kb	Chr3	19524256	29676993	C100_70N1F1	tgttacccgatgggagaatc		C100_70N1R1	tggggtgtttttcccaataa	Negative	+	+	+	+	+	+	+	+	+	+	+	+	+	+	+	+
C100-70-N2	1153 kb	Chr3	19524256	29676993	C100_70N1f1	aaattttcgcctcgaaggat		C100_70N1r1	ctgcaaggcttccaaaactc	Negative	+	+	+	+	+	+	+	+	+	+	+	+	+	+	+	+
C100-71-mt1	4.7 kb	Chr1	3890490	3895233	C100_71N1-1f1	gtacggaggatcgacatggt		C100_71N1-1r1	gctattgggaatcaccgaga	Negative	+	+	+	+	+	+	+	+	+	+	+	+	+	+	+	+
C100-71-mt1	4.7 kb	Chr1	3890490	3895233	C100_71N1-2F1	ttctgatgatttcggggaag		C100_71N1-2R1	cgaagactgtctcgggctac	Negative	+	+	+	+	+	+	+	+	+	+	+	+	+	+	+	+
C100-71-mt1	1646 kb	Chr4	1008373	2654052	C100_71N1-2f1	ttcagggcacatcaacgata		C100_71N1-2r1	accaaccattttcgattgga	Negative	+	+	+	+	+	+	+	+	+	+	+	+	+	+	+	+
C100-71-N1	4.7 kb	Chr1	3890490	3895233	C100_71N1-1F1	cctggagcggatacgagtaa		C100_71N1-1R1	acttgcgaaacagagcatgt	Negative	+	+	+	+	+	+	+	+	+	+	+	+	+	+	+	+
C100-71-N1	4.7 kb	Chr1	3890490	3895233	C100_71N1-1f1	gtacggaggatcgacatggt		C100_71N1-1r1	gctattgggaatcaccgaga	Negative	+	+	+	+	+	+	+	+	+	+	+	+	+	+	+	+
C100-71-N1	1646 kb	Chr4	1008373	2654052	C100_71N1-2F1	ttctgatgatttcggggaag		C100_71N1-2R1	cgaagactgtctcgggctac	Negative	+	+	+	+	+	+	+	+	+	+	+	+	+	+	+	+
C100-71-N1	1646 kb	Chr4	1008373	2654052	C100_71N1-2f1	ttcagggcacatcaacgata		C100_71N1-2r1	accaaccattttcgattgga	Negative	+	+	+	+	+	+	+	+	+	+	+	+	+	+	+	+
C100-72-N1	1456 kb	Chr2	8594821	10050340	C100_72N1-2F1	tccattagcgcaaccataca		C100_72N1-2R1	agattcagccaccattgagc	Negative	+	+	+	+	+	+	+	+	+	+	+	+	+	+	+	+
C100-72-N1	1456 kb	Chr2	8594821	10050340	C100_72N1-2f1	cgatcctggcctcattaaaa		C100_72N1-2r1	aagtgcttttgggatcatcg	Negative	+	+	+	+	+	+	+	+	+	+	+	+	+	+	+	+
C100-72-pg2	1456 kb	Chr2	8594821	10050340	C100_72N1-2F1	ttctgatgatttcggggaag		C100_71N1-2R1	cgaagactgtctcgggctac	Negative	+	+	+	+	+	+	+	+	+	+	+	+	+	+	+	+
C100-72-pg2	1456 kb	Chr2	8594821	10050340	C100_72N1-2f1	ttcagggcacatcaacgata		C100_71N1-2r1	accaaccattttcgattgga	Negative	+	+	+	+	+	+	+	+	+	+	+	+	+	+	+	+
C100-73-N1	9.1 kb	Chr1	29129420	29138518	C100_73N1-1F1	ggagcgtttctcttcttcacc		C100_73N1-1R1	tgcgatcatcatttgtcatgt	Negative	+	+	+	+	+	+	+	+	+	+	+	+	+	+	+	+
C100-73-N1	9.1 kb	Chr1	29129420	29138518	C100_73N1-1f1	attaaccgcggtgttctgtt		C100_73N1-1r1	tgtgagctcaattggcagag	Negative	+	+	+	+	+	+	+	+	+	+	+	+	+	+	+	+
C100-73-N1	17 kb	Chr2	5741761	5758287	C100_73N1-2F1	tgtttgtttgctggtttgga		C100_73N1-2R1	tgcatcaaccacaagagagc	Positive	+	+	+	-	+	+	+	+	-	-	+	+	+	+	+	+
C100-73-N1	17 kb	Chr2	5741761	5758287	C100_73N1-2f1	atccttaggggaaggcttga		C100_73N1-2r1	tacagcaggatcccatgtca	Positive	+	+	+	-	+	+	+	+	-	-	+	+	+	+	+	+
C100-73-N1	484 kb	Chr1	29584827	30068515	C100_73N1-4F1	ctgacgcagatgtttctcca		C100_73N1-4R1	gcgttcgtttctgtctcctc	Negative	+	+	+	+	+	+	+	+	+	+	+	+	+	+	+	+
C100-73-N1	484 kb	Chr1	29584827	30068515	C100_73N1-4f1	cctctgccttgcttttaacg		C100_73N1-4r1	gaagctcgaggagctcaaga	Negative	+	+	+	+	+	+	+	+	+	+	+	+	+	+	+	+
C100-73-N1	927 kb	Chr2	976895	1987963	C100_73N1-5F1	attagaatcggcgcagtgac		C100_73N1-5R1	gagttctcgtcgcaaatggt	Negative	+	+	+	+	+	+	+	+	+	+	+	+	+	+	+	+
C100-73-N1	927 kb	Chr2	976895	1987963	C100_73N1-5f1	gcttttggattttccgatca		C100_73N1-5r1	accgacaactcctccaaatg	Negative	+	+	+	+	+	+	+	+	+	+	+	+	+	+	+	+
C100-73-N2	9.1 kb	Chr1	29129420	29138518	C100_73N1-1F1	ggagcgtttctcttcttcacc		C100_73N1-1R1	tgcgatcatcatttgtcatgt	Negative	+	+	+	+	+	+	+	+	+	+	+	+	+	+	+	+
C100-73-N2	9.1 kb	Chr1	29129420	29138518	C100_73N1-1f1	attaaccgcggtgttctgtt		C100_73N1-1r1	tgtgagctcaattggcagag	Negative	+	+	+	+	+	+	+	+	+	+	+	+	+	+	+	+
C100-73-N2	17 kb	Chr2	5741761	5758287	C100_73N1-2F1	tgtttgtttgctggtttgga		C100_73N1-2R1	tgcatcaaccacaagagagc	Positive	+	-	-	-	+	+	+	-	+	+	+	+	+	-	+	+
C100-73-N2	17 kb	Chr2	5741761	5758287	C100_73N1-2f1	atccttaggggaaggcttga		C100_73N1-2r1	tacagcaggatcccatgtca	Positive	+	-	-	-	+	+	+	-	+	+	+	+	+	-	+	+
C100-73-N2	484 kb	Chr1	29584827	30068515	C100_73N1-4F1	ctgacgcagatgtttctcca		C100_73N1-4R1	gcgttcgtttctgtctcctc	Negative	+	+	+	+	+	+	+	+	+	+	+	+	+	+	+	+
C100-73-N2	484 kb	Chr1	29584827	30068515	C100_73N1-4f1	cctctgccttgcttttaacg		C100_73N1-4r1	gaagctcgaggagctcaaga	Negative	+	+	+	+	+	+	+	+	+	+	+	+	+	+	+	+
C100-73-N2	941 kb	Chr2	976775	1917529	C100_73N1-5F1	attagaatcggcgcagtgac		C100_73N1-5R1	gagttctcgtcgcaaatggt	Negative	+	+	+	+	+	+	+	+	+	+	+	+	+	+	+	+
C100-73-N2	941 kb	Chr2	976775	1917529	C100_73N1-5f1	gcttttggattttccgatca		C100_73N1-5r1	accgacaactcctccaaatg	Negative	+	+	+	+	+	+	+	+	+	+	+	+	+	+	+	+
C100-75-N1	1456 kb	Chr2	8594821	10050340	C100_72N1-2F1	tccattagcgcaaccataca		C100_72N1-2R1	agattcagccaccattgagc	Negative	+	+	+	+	+	+	+	+	+	+	+	+	+	+	+	+
C100-75-N1	1456 kb	Chr2	8594821	10050340	C100_72N1-2f1	cgatcctggcctcattaaaa		C100_72N1-2r1	aagtgcttttgggatcatcg	Negative	+	+	+	+	+	+	+	+	+	+	+	+	+	+	+	+
C100-77-N1	0.9 kb	Chr3	2507566	2508488	C100_77N1F1	gtctctccgtcgtcaagctc		C100_77N1R1	gcttcctgcatattcccaaa	Negative	+	+	+	+	+	+	+	+	+	+	+	+	+	+	+	+
C100-77-N1	2726 kb	Chr2	234934	2960833	C200_98N1-7F1	ggagccatcaagatttggaa		C200_98N1-7R1	ccgccatattctcatcgtct	Negative	+	+	+	+	+	+	+	+	+	+	+	+	+	+	+	+
C100-77-N1	2726 kb	Chr2	234934	2960833	C200_98N1-7f1	ccgtttatgggtcaaaccag		C200_98N1-7r1	gaagcttccattgtcgaacc	Negative	+	+	+	+	+	+	+	+	+	+	+	+	+	+	+	+
C100-77-N2	0.9 kb	Chr3	2507566	2508488	C100_77N1F1	gtctctccgtcgtcaagctc		C100_77N1R1	gcttcctgcatattcccaaa	Negative	+	+	+	+	+	+	+	+	+	+	+	+	+	+	+	+
C100-77-N2	2726 kb	Chr2	234934	2960833	C200_98N1-7F1	ggagccatcaagatttggaa		C200_98N1-7R1	ccgccatattctcatcgtct	Negative	+	+	+	+	+	+	+	+	+	+	+	+	+	+	+	+
C100-77-N2	2726 kb	Chr2	234934	2960833	C200_98N1-7f1	ccgtttatgggtcaaaccag		C200_98N1-7r1	gaagcttccattgtcgaacc	Negative	+	+	+	+	+	+	+	+	+	+	+	+	+	+	+	+
C100-79-N1	2.1 kb	Chr5	15430947	15433019	C100_79N1-1F1	ggaaccaaaccgtaagacga		C100_79N1-1R1	ggtccacgttatacccaacg	Negative	+	+	+	+	+	+	+	+	+	+	+	+	+	+	+	+
C100-79-N2	7.7 kb	Chr1	14288591	14296846	C100_79N2-1f1	agagaaggcaacgaacctca		C100_79N2-1r1	agagcaaaatccaccaccag	Positive	+	-	-	-	+	-	-	-	-	-	-	-	-	-	-	-
C100-81-N1	2.8 kb	Chr4	11584944	11587770	C100_81N1F1	ttcaggtaaacttcttgctgctc		C100_81N1R1	acaaaacttcaaacaaaaggtcaa	Positive	+	+	+	+	+	+	-	+	+	-	+	+	+	+	+	+
C100-81-N1	2.8 kb	Chr4	11584944	11587770	C100_81N1f1	tggcctagatgtccatcaca		C100_81N1r1	tattggcggaacaacatgag	Positive	+	+	+	+	+	+	-	+	+	-	+	+	+	+	+	+
C100-85-N1	4.1kb	Chr5	18840361	18844466	C100_85N1-1F1	ggaagatgcggaaaattgaa		C100_85N1-1R1	agcaagcctctcactgtggt	Negative	+	+	+	+	+	+	+	+	+	+	+	+	+	+	+	+
C100-85-N1	4.1kb	Chr5	18840361	18844466	C100_85N1-1f1	tgagaaaatccgatggaagg		C100_85N1-1r1	agagctcttgcaatggtcgt	Negative	+	+	+	+	+	+	+	+	+	+	+	+	+	+	-	+
C100-85-N1	523 kb	Chr3	9162345	9685688	C100_85N1-2F1	aattgtcatttggcgtcgtt		C100_85N1-2R1	atccatgcttgcgtcctaat	Negative	+	+	+	+	+	+	+	+	+	+	+	+	+	+	+	+
C100-85-N1	523 kb	Chr3	9162345	9685688	C100_85N1-2f1	atcacgtgaccttccagtcc		C100_85N1-2r1	cacttccagaggtggaggaa	Negative	+	+	+	+	+	+	+	+	+	+	+	+	+	+	+	+
C100-85-N2	4.4 kb	Chr1	11984709	11989126	C100_85N2F1	gtgcagctcctcttcctgtt		C100_85N2R1	ttgttgttggaaggcatgtg	Negative	+	+	+	+	+	+	+	+	+	+	+	+	+	+	+	+
C100-85-N2	4.4 kb	Chr1	11984709	11989126	C100_85N2f1	catttgccttatgcccatct		C100_85N2r1	gatccttgaaagccaaccaa	Positive	+	-	-	-	-	-	-	-	+	-	-	-	-	-	-	-
C100-90-N1	266 kb	Chr1	11090832	11356458	C100_90N1f1	cgtggagtaggtctcaagca		C100_90N1r1	cacgattctccatcccattt	Negative	+	+	+	+	+	+	+	+	+	+	+	+	+	+	+	+
C100-93-N1	459 kb	Chr4	6227559	6686480	C100_93N1F1	ggaaagcgaggctgtagttg		C100_93N1R1	tgcaaccttgatcccttttc	Negative	+	+	+	+	+	+	+	+	+	+	+	+	+	+	+	+
C100-93-N1	459 kb	Chr4	6227559	6686480	C100_93N1f1	cgttcaccttagccaatgct		C100_93N1r1	tggttatggtaagcgtgcaa	Negative	+	+	+	+	+	+	+	+	+	+	+	+	+	+	+	+
C100-94-N1	2695 kb	Chr4	84712	2779855	Ar50_76pl1-1F1	ccaagaggcgattaaatgga		Ar50_76pl1-1R1	ccctactttgattcggtgga	Negative	+	+	+	+	+	+	+	+	+	+	+	+	+	+	+	+
C100-94-N1	2695 kb	Chr4	84712	2779855	Ar50_76pl1-2f1	tcttcaagcaatgggagctt		Ar50_76pl1-2r1	gtcgtcttcttcccctttcc	Negative	+	+	+	+	+	+	+	+	+	+	+	+	+	+	+	+
C100-96-late1	2193 kb	Chr2	17495974	19686366	C100_96late1F1	caggcaaagtgaataaaacgaa		C100_96late1R1	ccggtaagcgatttctaggc	Negative	+	+	+	+	+	+	+	+	+	+	+	+	+	+	+	+
C100-96-late1	2193 kb	Chr2	17495974	19686366	C100_96late1f1	aaccacctccaactcctgtg		C100_96late1r1	gttctcggctcgactctgtc	Negative	+	+	+	+	+	+	+	+	+	+	+	+	+	+	+	+
C100-96-N1	2695 kb	Chr4	84712	2779855	Ar50_76pl1-1F1	ccaagaggcgattaaatgga		Ar50_76pl1-1R1	ccctactttgattcggtgga	Negative	+	+	+	+	+	+	+	+	+	+	+	+	+	+	+	+
C100-96-N1	2695 kb	Chr4	84712	2779855	Ar50_76pl1-2f1	tcttcaagcaatgggagctt		Ar50_76pl1-2r1	gtcgtcttcttcccctttcc	Negative	+	+	+	+	+	+	+	+	+	+	+	+	+	+	+	+
C200-05-N1	21 kb	Chr4	5386661	5408219	C200_05N1F1	gaggaactctgccgcttaactgttt		C200_05N1R1	cgctgaagaaatctgctgtttcaat	Negative	+	+	+	+	+	+	+	+	+	+	+	+	+	+	+	+
C200-05-N1	21 kb	Chr4	5386661	5408219	C200_05N1f1	agtttcccaaaaccatacctctgga		C200_05N1r1	cattatgcgtttggctaatggatgt	Negative	+	+	+	+	+	+	+	+	+	+	+	+	+	+	+	+
C200-11-N2	100 kb	Chr5	15044232	15144480	C200_11N2F1	gctggtgcatattctaaatgccaaa		C200_11N2R1	ataactcctaggacgggaccaacaa	Positive	+	+	+	+	+	+	+	+	+	+	+	-	+	+	+	+
C200-11-N2	100 kb	Chr5	15044232	15144480	C200_11N2f1	atccatggcggttctagtgaagaat		C200_11N2r1	ggaaacacctgattgatccacaaaa	Positive	+	+	+	+	+	+	+	+	+	+	+	-	+	+	+	+
C200-13-N1	9 kb	Chr1	657677	667424	C200_13N1-1F1	caatagaagacaggagcagccaaaa		C200_13N1-1R1	tgacttgagacttcatttttgccatt	Negative	+	+	+	+	+	+	+	+	+	+	+	+	+	+	+	+
C200-13-N1	9 kb	Chr1	657677	667424	C200_13N1-1f1	tgacatccacgtaaagagtccacct		C200_13N1-1r1	tgacctctctggggtttatctctcc	Negative	+	+	+	+	+	+	+	+	+	+	+	+	+	+	+	+
C200-13-N1	3 kb	Chr5	10136930	10139895	C200_13N1-2F1	cttttcgttgattctgtacgcttgg		C200_13N1-2R1	tgaagtcggacatgtagtcgtcaaa	Negative	+	+	+	+	+	+	+	+	+	+	+	+	+	+	+	+
C200-14-N1	219 kb	Chr2	10587678	10806749	C200_14N1F1	agcctcatcactcagggatcataga		C200_14N1R1	accaaaaacaaacaagcaatctgga	Negative	+	+	+	+	+	+	+	+	+	+	+	+	+	+	+	+
C200-14-N1	219 kb	Chr2	10587678	10806749	C200_14N1f1	acacctttggggtttctttcattgt		C200_14N1r1	aatcgccgtttttggtatctcaact	Negative	+	+	+	+	+	+	+	+	+	+	+	+	+	+	+	+
C200-14-N2	219 kb	Chr2	10587678	10806749	C200_14N1F1	agcctcatcactcagggatcataga		C200_14N1R1	accaaaaacaaacaagcaatctgga	Negative	+	+	+	+	+	+	+	+	+	+	+	+	+	+	+	+
C200-14-N2	219 kb	Chr2	10587678	10806749	C200_14N1f1	acacctttggggtttctttcattgt		C200_14N1r1	aatcgccgtttttggtatctcaact	Negative	+	+	+	+	+	+	+	+	+	+	+	+	+	+	+	+
C200-17-N1	144 kb	Chr1	21689981	21832942	C200_17N1F1	tcttgtcgactaaggctgtttctgc		C200_17N1R1	cgaacctcttctcaagcaaatctca	Negative	+	+	+	+	+	+	+	+	+	+	+	+	+	+	+	+
C200-18-N1	65 kb	Chr2	13886498	13951471	C200_18N1-1F1	ttgttctccatgctctttctgcttc		C200_18N1-1R1	gaaaaccggtatacaaccggctaaa	Negative	+	+	+	+	+	+	+	+	+	+	+	+	+	+	+	+
C200-18-N1	65 kb	Chr2	13886498	13951471	C200_18N1-1f1	tccggttcctcttgggtacattact		C200_18N1-1r1	aaacgctcacttcatgttggttgat	Negative	+	+	+	+	+	+	+	+	+	+	+	+	+	+	+	+
C200-18-N1	7 kb	Chr2	17982691	17988955	C200_18N1-2F1	aaaacaagcggcatcttgatatcct		C200_18N1-2R1	agcaagattggatcatcgttttgaa	Positive	+	-	-	-	-	+	+	-	-	+	-	+	-	+	+	+
C200-18-N1	7 kb	Chr2	17982691	17988955	C200_18N1-2f1	taatgagctgcgtccctactcaaag		C200_18N1-2r1	gacatctagttgcggattgttttcg	Positive	+	+	-	+	+	+	+	-	+	+	-	+	+	+	+	+
C200-18-N2	65 kb	Chr2	13886498	13951471	C200_18N1-1F1	ttgttctccatgctctttctgcttc		C200_18N1-1R1	gaaaaccggtatacaaccggctaaa	Negative	+	+	+	+	+	+	+	+	+	+	+	+	+	+	+	+
C200-18-N2	65 kb	Chr2	13886498	13951471	C200_18N1-1f1	tccggttcctcttgggtacattact		C200_18N1-1r1	aaacgctcacttcatgttggttgat	Negative	+	+	+	+	+	+	+	+	+	+	+	+	+	+	+	+
C200-18-N2	7 kb	Chr2	17982691	17988955	C200_18N1-2F1	aaaacaagcggcatcttgatatcct		C200_18N1-2R1	agcaagattggatcatcgttttgaa	Positive	+	+	+	+	+	+	+	+	+	+	+	-	+	+	+	+
C200-18-N2	7 kb	Chr2	17982691	17988955	C200_18N1-2f1	taatgagctgcgtccctactcaaag		C200_18N1-2r1	gacatctagttgcggattgttttcg	Positive	+	+	+	+	+	+	+	+	+	+	+	-	+	+	+	+
C200-23-as1	341 kb	Chr1	4117596	4458999	C200_23as1F1	tcaccatctttgagcgtcag		C200_23as1R1	tggctatggatttgctttcc	Negative	+	+	+	+	+	+	+	+	+	+	+	+	+	+	+	+
C200-29-N2	41 kb	Chr1	17269201	17309903	C200_29N2F1	cgagaaacaattcaaggttttgtgc		C200_29N2R1	atcatcttgctcgtcttctccaatg	Negative	+	+	+	+	+	+	+	+	+	+	+	+	+	+	+	+
C200-29-N2	41 kb	Chr1	17269201	17309903	C200_29N2f1	atcaccactttggcgtttcaatatg		C200_29N2r1	acattggcctagttaatgctggtca	Negative	+	+	+	+	+	+	+	+	+	+	+	+	+	+	+	+
C200-30-N2	83 kb	Chr3	10958690	11041752	C200_30N2F1	gttcgagtgacggttggaacaaaac		C200_30N2R1	agtcaaaaacaaaagtagaaccacatc	Negative	+	+	+	+	+	+	+	+	+	+	+	+	+	+	+	+
C200-30-N2	83 kb	Chr3	10958690	11041752	C200_30N2f1	aattgccggacattatgattcacac		C200_30N2r1	tccttatccgaaacgttttgtcctt	Negative	+	+	+	+	+	+	+	+	+	+	+	+	+	+	+	+
C200-35-N1	12 kb	Chr5	16687645	16699975	C200_35N1F1	gcatttgtgatctctcatggcttct		C200_35N1R1	atgagcactctttgatcgtgtagcc	Negative	+	+	+	+	+	+	+	+	+	+	+	+	+	+	+	+
C200-35-N1	12 kb	Chr5	16687645	16699975	C200_35N1f1	tgttgatgtgttgtatggattgctg		C200_35N1r1	gcacctttagattgaaaacagctgaga	Negative	+	+	+	+	+	+	+	+	+	+	+	+	+	+	+	+
C200-35-N2	12 kb	Chr5	16687645	16699975	C200_35N1F1	gcatttgtgatctctcatggcttct		C200_35N1R1	atgagcactctttgatcgtgtagcc	Negative	+	+	+	+	+	+	+	+	+	+	+	+	+	+	+	+
C200-35-N2	12 kb	Chr5	16687645	16699975	C200_35N1f1	tgttgatgtgttgtatggattgctg		C200_35N1r1	gcacctttagattgaaaacagctgaga	Negative	+	+	+	+	+	+	+	+	+	+	+	+	+	+	+	+
C200-36-N1	9084 kb	Chr2	234934	9319227	C200_36N1-1F1	cacacttcactcgctacacaaggaa		C200_36N1-1R1	aggagcaatgtacgtatgagggtga	Negative	+	+	+	+	+	+	+	+	+	+	+	+	+	+	+	+
C200-36-N1	9084 kb	Chr2	234934	9319227	C200_36N1-1f1	gaaaaacagtgactaccacagtgcaa		C200_36N1-1r1	tccaaaggtttttcgacgcttagtt	Negative	+	+	+	+	+	+	+	+	+	+	+	+	+	+	+	+
C200-36-N1	12,748 kb	Chr4	5811491	18559689	C200_36N1-2F1	taggcgagctagaatgtgttgtgtg		C200_36N1-2R1	tcatgtgttgagcgagagaagagaa	Negative	+	+	+	+	+	+	+	+	+	+	+	+	+	+	+	+
C200-36-N1	12,748 kb	Chr4	5811491	18559689	C200_36N1-2f1	cggatttatatgatcggacggtttt		C200_36N1-2r1	agcaatggcgagaatcgattaaagt	Negative	+	+	+	+	+	+	+	+	+	+	+	+	+	+	+	+
C200-36-N2	4 kb	Chr1	7143358	7147433	C200_36N2-1F1	tttgggggatcatcaaccttctatc		C200_36N2-1R1	tcgagttccgacagtcaaagaagag	Negative	+	+	+	+	+	+	+	+	+	+	+	+	+	+	+	+
C200-38-N1	2695 kb	Chr4	84712	2779855	C200_38N1-2F1	tgcctccggtcaaatacttagtgaa		C200_38N1-2R1	tatcttcgcccttcaacatcaggta	Negative	+	+	+	+	+	+	+	+	+	+	+	+	+	+	+	+
C200-38-N1	2695 kb	Chr4	84712	2779855	C200_38N1-2f1	ctgctcaatactggagcacagtcaa		C200_38N1-2r1	acttttggtgaatgcacttttggaa	Negative	+	+	+	+	+	+	+	+	+	+	+	+	+	+	+	+
C200-41-pg2	8 kb	Chr3	4686457	4694043	C200_41pg2-1F1	tccagcttaacgaagcatca		C200_41pg2-1R1	agtttcaagagctggccaaa	Negative	+	+	+	+	+	+	+	+	+	+	+	+	+	+	+	+
C200-41-pg2	8 kb	Chr3	4686457	4694043	C200_41pg2-1f1	cccggtcgatgacaaaatac		C200_41pg2-1r1	ttgattgcaaaacagccttg	Negative	+	+	+	+	+	+	+	+	+	+	+	+	+	+	+	+
C200-41-pg2	121 kb	Chr5	8748730	8870850	C200_41pg2-2F1	cgcgctgattttgtatgcta		C200_41pg2-2R1	tagaaccgcctctgcttgtt	Negative	+	+	+	+	+	+	+	+	+	+	+	+	+	+	+	+
C200-41-pg2	121 kb	Chr5	8748730	8870850	C200_41pg2-2f1	tgattaacgggccgaataag		C200_41pg2-2r1	ttgtggacaagaaggcgatt	Negative	+	+	+	+	+	+	+	+	+	+	+	+	+	+	+	+
C200-43-pl1	2 kb	Chr5	24329481	24331338	C200_43pl1F1	tggagatgatcttgtacttttgga		C200_43pl1R1	ggtttctcagtttcggttcg	Positive	+	-	+	+	+	-	+	△	△	+	△	△	+	-	-	+
C200-46-N1	25 kb	Chr3	1439084	1463939	C200_46N1F1	caactcatatgcattttgcgtttca		C200_46N1R1	accaagacaccactaactgccagag	Negative	+	+	-	+	+	+	+	+	+	+	+	+	+	+	+	+
C200-46-N1	25 kb	Chr3	1439084	1463939	C200_46N1f1	cccgtaagcgaagcttgtaattctt		C200_46N1r1	gcttcctgaattgatcccaattttc	Negative	+	+	+	+	+	+	+	+	+	+	+	+	+	+	+	+
C200-46-N2	25 kb	Chr3	1439084	1463939	C200_46N1F1	caactcatatgcattttgcgtttca		C200_46N1R1	accaagacaccactaactgccagag	Positive	+	+	+	+	-	+	+	+	+	-	-	-	-	+	+	-
C200-46-N2	25 kb	Chr3	1439084	1463939	C200_46N1f1	cccgtaagcgaagcttgtaattctt		C200_46N1r1	gcttcctgaattgatcccaattttc	Positive	+	+	+	+	+	+	+	+	+	+	+	+	+	-	+	+
C200-47-pg1	1703 kb	Chr5	17294951	18997655	C200_47pg1-2F1	ccgatcgggtacacacttct		C200_47pg1-2R1	gggctagatgcgcatagttc	Negative	+	+	+	+	+	+	+	+	+	+	+	+	+	+	+	+
C200-47-pg1	1703 kb	Chr5	17294951	18997655	C200_47pg1-2f1	cctgagtacgaatgcgttga		C200_47pg1-2r1	ttcgaaaaaccggtaccaag	Negative	+	+	+	+	+	+	+	+	+	+	+	+	+	+	+	+
C200-48-late1	249 kb	Chr5	12136	261315	C200_48late1F1	ctcggggctacaatgaaaag		C200_48late1R1	ttggacacaacacaagagca	Negative	+	+	+	+	+	+	+	+	+	+	+	+	+	+	+	+
C200-49-N2	2916 kb	Chr1	22058759	24875713	C200_49N2F2	ggtggtagtgatggtagtgagacga		C200_49N2R2	tacatccggtttgagttatccagaa	Negative	+	+	+	+	+	+	+	+	+	+	+	+	+	+	+	+
C200-49-N2	2916 kb	Chr1	22058759	24875713	C200_49N2f2	caatgatttgccttatctcaccttg		C200_49N2r2	ctactccagattggatcatgattgg	Negative	+	+	+	+	+	+	+	+	+	+	+	+	+	+	+	+
C200-49-pg2	2916 kb	Chr1	22058654	24974089	C200_49N2F1	aggaatgtccccatcctctttaaca		C200_49N2R1	tctcaaatgcctaagccaaaaacaa	Negative	+	+	+	+	+	+	+	+	+	+	+	+	+	+	+	+
C200-49-pg2	2916 kb	Chr1	22058654	24974089	C200_49N2f1	ggagttatggaggcgagaaatctgt		C200_49N2r1	tggacctaacacttttgtggcagtt	Negative	+	+	+	+	+	+	+	+	+	+	+	+	+	+	+	+
C200-51-as3	2.2 kb	Chr4	8672047	8674245	C200_51as3F1	gtgcagatacacgagcagga		C200_51as3R1	gaagtcagcaacgccttttc	Positive	+	+	-	-	+	+	-	+	+	+	+	+	+	+	+	+
C200-52-N1	0.8 kb	Chr3	3267143	3267932	C200_52N1F1	tcaagcctggattccatctc		C200_52N1R1	tgtctttcttttcgcgttcc	Positive	+	-	-	-	-	-	-	-	-	-	-	-	-	-	-	-
C200-53-N1	0.8 kb	Chr3	3267143	3267932	C200_52N1F1	accaagacaccactaactgccagag		C200_52N1R1	tgtctttcttttcgcgttcc	Positive	+	-	-	-	-	-	-	-	-	-	-	-	-	-	-	-
C200-53-N2	0.8 kb	Chr5	24754526	24755324	C200_53N2F1	gcttcctgaattgatcccaattttc		C200_53N2R1	ttccgcatcctcttgtctct	Negative	+	+	+	+	+	+	+	+	+	+	+	+	+	+	+	+
C200-56-as4	12 kb	Chr1	1127204	1139595	C200_56as4-1F1	gagcatgtccagtgacgaaa		C200_56as4-1R1	aggccttctcttcctcttgg	Positive	+	+	+	+	+	+	+	+	-	+	+	+	+	+	+	+
C200-56-as4	12 kb	Chr1	1127204	1139595	C200_56as4-1f1	aagacggtgattggatgctc		C200_56as4-1r1	ccaagttatgcggttgaggt	Positive	+	+	+	+	+	+	+	+	-	+	+	+	+	+	+	+
C200-56-as4	3.2 kb	Chr3	3409015	3412242	C200_56as4-2F1	ccgtcgacgacttgtcacta		C200_56as4-2R1	tgcacaggtttcaaaggttg	Negative	+	+	+	+	+	+	+	+	+	+	+	+	+	+	+	+
C200-56-as4	199 kb	Chr3	11397919	11597319	C200_56as4-3F1	caaaaccaacgcacacaaac		C200_56as4-3R1	cagccatgtttctcaaagca	Positive	+	-	-	+	+	+	+	+	+	+	+	+	+	+	+	+
C200-57-N1	0.6 kb	Chr4	9403189	9403756	C200_57N1F1	cgtgcacaattcatccaaac		C200_57N1R1	cttgcgagacatcaaaacca	Negative	+	+	+	+	+	+	+	+	+	+	+	+	+	+	+	+
C200-60-N1	1.8 kb	Chr5	25180430	25182181	C200_60N1F1	actcatccaaccgaagatgc		C200_60N1R1	cctggaaccctacacaagga	Positive	+	-	-	-	-	-	-	-	-	-	-	-	-	-	-	-
C200-62-N1	3.6 kb	Chr3	17199293	17202847	C200_62N1-1F1	taatcgcacgccaatgacta		C200_62N1-1R1	tggatgatgaagatgcaggt	Negative	+	+	+	+	+	+	+	+	+	+	+	+	+	+	+	+
C200-62-N1	3.6 kb	Chr3	17199293	17202847	C200_62N1-1f1	gttctctccctcatgcttgc		C200_62N1-1r1	aggataggagctgcgttgaa	Negative	+	+	+	+	+	+	+	+	+	+	+	+	+	+	+	+
C200-62-N1	56 kb	Chr3	17203953	17260449	C200_62N1-2F1	ttcgatcgggaatcattagc		C200_62N1-2F1	acactgcattgcgacgtaag	Negative	+	+	+	+	+	+	+	+	+	+	+	+	+	+	+	+
C200-62-N1	56 kb	Chr3	17203953	17260449	C200_62N1-2f1	atcggtccaaacaacaaagc		C200_62N1-2r1	gatcttcgcaagagccagac	Negative	+	+	+	+	+	+	+	+	+	+	+	+	+	+	+	+
C200-63-N2	2.5 kb	Chr5	17264189	17266677	C200_63N2-2F1	gcatcccgttgacctcttta		C200_63N2-2R1	tgagagtgctgatggtggag	Negative	+	+	+	+	+	+	+	+	+	+	+	+	+	+	+	+
C200-67-N2	8.7 kb	Chr1	5868850	5877539	C200_67N2-1F1	aactcgggtccaaaggatct		C200_67N2-1R1	gctcggtattgcacccttta	Negative	+	+	+	+	+	+	+	+	+	+	+	+	+	+	+	+
C200-67-N2	8.7 kb	Chr1	5868850	5877539	C200_67N2-1f1	catgcagcagtgaagaagga		C200_67N2-1r1	ccttcttgaaacccaaacca	Negative	+	+	+	+	+	+	+	+	+	+	+	+	+	+	+	+
C200-68-N1	7.1 kb	Chr1	28250963	28258023	C200_68N1F1	gatgggtcttgtagggaagc		C200_68N1R1	cttcgactccgtgggataag	Negative	+	+	+	+	+	+	+	+	+	+	+	+	+	+	+	+
C200-68-N1	7.1 kb	Chr1	28250963	28258023	C200_68N1f1	ggaaatgccaaaggttgaga		C200_68N1r1	cagaggcttcttcaccgaac	Negative	+	+	+	+	+	+	+	+	+	+	+	+	+	+	+	+
C200-68-N2	3.7 kb	Chr5	25357988	25361674	C200_68N2F1	ggcttgggtcggtagaaact		C200_68N2R1	accgtatccgtgaactcgac	Negative	+	+	+	+	+	+	+	+	+	+	+	+	+	+	+	+
C200-68-N2	3.7 kb	Chr5	25357988	25361674	C200_68N2f1	tgaaaatacacgcgtcatgg		C200_68N2r1	tctaccgtctccgtgacctc	Negative	+	+	+	+	+	+	+	+	+	+	+	+	+	+	+	+
C200-70-as2	1493 kb	Chr5	8671621	10164977	C200_70as2F1	agattgttgttcgcgagctt		C200_70as2R1	cctttggtgtggtttcgagt	Negative	+	+	+	+	+	+	+	+	+	+	+	+	+	+	+	+
C200-70-as2	1493 kb	Chr5	8671621	10164977	C200_70as2f1	cacgcctacaatgggaaact		C200_70as2r1	gagcttggaaccgtaagcac	Negative	+	+	+	+	+	+	+	+	+	+	+	+	+	+	+	+
C200-72-N1	12 kb	Chr1	28864501	28876259	C200_72N1F1	tgttgaaaagcgagaacacg		C200_72N1R1	cattgtccgttttcgttgtg	Negative	+	+	+	+	+	+	+	+	+	+	+	+	+	+	+	+
C200-72-N1	12 kb	Chr1	28864501	28876259	C200_72N1f1	acctcggttttaggccatct		C200_72N1r1	ccgccaatttcaaatgactt	Negative	+	+	+	+	+	+	+	+	+	+	+	+	+	+	+	+
C200-72-N2	12 kb	Chr1	28864501	28876259	C200_72N1F1	tgttgaaaagcgagaacacg		C200_72N1R1	cattgtccgttttcgttgtg	Negative	+	+	+	+	+	+	+	+	+	+	+	+	+	+	+	+
C200-72-N2	12 kb	Chr1	28864501	28876259	C200_72N1f1	acctcggttttaggccatct		C200_72N1r1	ccgccaatttcaaatgactt	Negative	+	+	+	+	+	+	+	+	+	+	+	+	+	+	+	+
C200-74-pl1	8.4 kb	Chr1	12805236	12813572	C200_74pl1-1f1	ctcatgggtggattcaaggt		C200_74pl1-1r1	aacggaatccacgattgttc	Negative	+	+	+	+	+	+	+	+	+	+	+	+	+	+	+	+
C200-74-pl1	1.1 kb	Chr3	9638669	9639788	C200_74pl1-2F1	ccaaaccaaactcgaccatt		C200_74pl1-2R1	gcagaactcgcaaagaatcc	Positive	+	-	-	+	+	+	-	+	+	+	+	+	+	+	+	+
C200-74-pl1	79 kb	Chr3	21649613	21728735	C200_74pl1-3F1	gaggctggtgaatctggaag		C200_74pl1-3R1	atgttgcagcacactcaagg	Negative	+	+	+	+	+	+	+	+	+	+	+	+	+	+	+	+
C200-74-pl1	79 kb	Chr3	21649613	21728735	C200_74pl1-3f1	ttcccccatttcaattacca		C200_74pl1-3r1	tggtagggatcctctcatcg	Negative	+	+	+	+	+	+	+	+	+	+	+	+	+	+	+	+
C200-78-N1	39 kb	Chr3	4161936	4201213	C200_78N1F1	caaaaacttctcaaatatgtgtcagc		C200_78N1R1	gaaaaaggaatcaggcacca	Positive	+	+	+	+	-	-	-	-	-	+	+	+	+	+	+	+
C200-78-N1	39 kb	Chr3	4161936	4201213	C200_78N1f1	cgttcaacagaggctcttcc		C200_78N1r1	ggttttgttgctggtcctgt	Positive	+	+	+	+	-	-	-	-	-	+	+	+	+	+	+	+
C200-81-N1	387 kb	Chr1	28489464	28876259	C200_81N1F1	acgatatcgccaacgacttc		C200_81N1R1	cctcctgctacggttctctg	Negative	+	+	+	+	+	+	+	+	+	+	+	+	+	+	+	+
C200-81-N1	387 kb	Chr1	28489464	28876259	C200_72N1f1	acctcggttttaggccatct		C200_72N1r1	ccgccaatttcaaatgactt	Negative	+	+	+	+	+	+	+	+	+	+	+	+	+	+	+	+
C200-81-N2	1.3 kb	Chr2	9371547	9372855	C200_81N2F1	tcaaccgaaaccctagacca		C200_81N2R1	cacttgttttcttctcgtttgg	Positive	+	-	+	+	+	+	+	-	+	+	+	-	+	+	+	+
C200-87-N1	0.8 kb	Chr1	19000057	19000847	C200_87N1F1	tggcgggctatcatatcttc		C200_87N1R1	cgaactcggtcctggtattg	Positive	+	+	+	+	+	+	+	+	+	+	+	-	+	+	+	+
C200-87-pg1	0.8 kb	Chr1	19000057	19000847	C200_87N1F1	tggcgggctatcatatcttc		C200_87N1R1	cgaactcggtcctggtattg	Negative	+	+	+	+	+	+	+	+	+	+	+	+	+	+	+	+
C200-90-as1	10 kb	Chr2	18711299	18721559	C200_90N1-1F1	tgtgggtaaggaaacgaagg		C200_90N1-1R1	caaggcacgaacacaatgac	Positive	+	△	-	-	-	-	-	-	-	-	-	-	-	-	-
C200-90-as1	10 kb	Chr2	18711299	18721559	C200_90N1-1f1	acataccggttcatcgaagg		C200_90N1-1r1	gggacttgtcacgaccgtat	Positive	+	+	-	-	-	-	-	-	-	-	-	-	-	-	-	-
C200-90-N1	10 kb	Chr2	18711299	18721559	C200_90N1-1F1	tgtgggtaaggaaacgaagg		C200_90N1-1R1	caaggcacgaacacaatgac	Positive	+	-	-	-	-	-	-	-	-	-	-	-	-	-	-	-
C200-90-N1	10 kb	Chr2	18711299	18721559	C200_90N1-1f1	acataccggttcatcgaagg		C200_90N1-1r1	gggacttgtcacgaccgtat	Positive	+	-	-	-	-	-	-	-	-	-	-	-	-	-	-	-
C200-91-as1	13 kb	Chr1	11180728	11193350	C200_91N1F1	cccgagacagaacaaccaat		C200_91N1R1	ccacaacagcaacaatggac	Positive	+	-	-	-	-	+	-	+	+	+	+	-	-	-	+	+
C200-91-as1	13 kb	Chr1	11180728	11193350	C200_91N1f1	ggcaaagttcaggtggtcat		C200_91N1r1	gcgaagacgactgagaaacc	Positive	+	-	-	-	-	+	-	+	+	+	+	-	-	-	+	+
C200-91-N1	13 kb	Chr1	11180728	11193350	C200_91N1F1	cccgagacagaacaaccaat		C200_91N1R1	ccacaacagcaacaatggac	Positive	+	+	+	+	+	+	+	+	-	+	+	+	+	+	+	+
C200-91-N1	13 kb	Chr1	11180728	11193350	C200_91N1f1	ggcaaagttcaggtggtcat		C200_91N1r1	gcgaagacgactgagaaacc	Positive	+	+	+	+	+	+	+	+	-	+	+	+	+	+	+	+
C200-93-N2	392 kb	Chr1	4458187	4849972	C200_93N2F1	cacttgaagccagagggaag		C200_93N2R1	gaagtgccgggtgtaaccta	Negative	+	+	+	+	+	+	+	+	+	+	+	+	+	+	+	+
C200-93-N2	392 kb	Chr1	4458187	4849972	C200_93N2f1	ttgtctaagccggttcatcc		C200_93N2r1	gggtcattgcgttgaatctt	Negative	+	+	+	+	+	+	+	+	+	+	+	+	+	+	+	+
C200-94-as1	45 kb	Chr4	1310210	1354839	C200_94as1F1	aacagtgcagacatggcaag		C200_94as1R1	tgatcacaggctcagaggtg	Negative	+	+	+	+	+	+	+	+	+	+	+	+	+	+	+	+
C200-94-as1	45 kb	Chr4	1310210	1354839	C200_94as1f1	caaagaggggaagtggatca		C200_94as1r1	cctgccacaacaacaacatc	Negative	+	+	+	+	+	+	+	+	+	+	+	+	+	+	+	+
C200-95-N1	4.5 kb	Chr4	11387871	11392419	C200_95N1-1F1	gcaagaccccaaaactgaaa		C200_95N1-1R1	gcgggtgagaagatgttgat	Negative	+	+	+	+	+	+	+	+	+	+	+	+	+	+	+	+
C200-95-N1	51 kb	Chr5	17261823	17312991	C200_95N1-2F1	gcatcccgttgacctcttta		C200_95N1-2R1	tgagagtgctgatggtggag	Negative	+	+	+	+	+	+	+	+	+	+	+	+	+	+	+	+
C200-95-N1	51 kb	Chr5	17261823	17312991	C200_95N1-2f1	gttgttgtcggttccagacc		C200_95N1-2r1	tgtagcaaaatcgggcttct	Negative	+	+	+	+	+	+	+	+	+	+	+	+	+	+	+	+
C200-95-N2	8929 kb	Chr5	17870926	26800022	C200_95N2F1	ccaggtcatttccgaacagt		C200_95N2R1	gacgcaaatgggaggatcta	Negative	+	+	+	+	+	+	+	+	+	+	+	+	+	+	+	+
C200-95-N2	8929 kb	Chr5	17870926	26800022	C200_95N2f1	acgaacagagcgatacatgg		C200_95N2r1	aaacctgatgcggttgtttc	Negative	+	+	+	+	+	+	+	+	+	+	+	+	+	+	+	+
C200-98-N1	5.9 kb	Chr3	6289299	6295300	C200_98N1-1F1	aaagcttctcgtctcccaca		C200_98N1-1R1	cacctcccgaaaagattcaa	Negative	+	+	+	+	+	+	+	+	+	+	+	+	+	+	+	+
C200-98-N1	5.9 kb	Chr3	6289299	6295300	C200_98N1-1f1	gcttccacctggatctcttg		C200_98N1-1r1	ccacccaacttgtcttaacca	Negative	+	+	+	+	+	+	+	+	+	+	+	+	+	+	+	+
C200-98-N1	5.4 kb	Chr3	15878683	15884053	C200_98N1-2F1	ggatgtagaaccgccctgta		C200_98N1-2R1	agtggatcgaactcggtgat	Negative	+	+	+	+	+	+	+	+	+	+	+	+	+	+	+	+
C200-98-N1	5.4 kb	Chr3	15878683	15884053	C200_98N1-2f1	ttcataatcctgcccgaatc		C200_98N1-2r1	caaattcccattcaaggaca	Negative	+	+	+	+	+	+	+	+	+	+	+	+	+	+	+	+
C200-98-N1	1.6 kb	Chr2	15389549	15391189	C200_98N1-3F1	ctcccggtccatagcattta		C200_98N1-3R1	tgcatgaccttttccaaaca	Negative	+	+	+	+	+	+	+	+	+	+	+	+	+	+	+	+
C200-98-N1	1.1 kb	Chr3	8956492	8957600	C200_98N1-4F1	cgttgctctgctggtacaaa		C200_98N1-4R1	tccgagaagtggaaaattgg	Negative	+	+	+	+	+	+	+	+	+	+	+	+	+	+	+	+
C200-98-N1	1.7 kb	Chr5	7513179	7514925	C200_98N1-6F1	aaaccgttaacctaaaccgtga		C200_98N1-6R1	caatggactggcaagtgttg	Negative	+	+	+	+	+	+	+	+	+	+	+	+	+	+	+	+
C200-98-N1	2725 kb	Chr2	234934	2960833	C200_98N1-7F1	ggagccatcaagatttggaa		C200_98N1-7R1	ccgccatattctcatcgtct	Negative	+	+	+	+	+	+	+	+	+	+	+	+	+	+	+	+
C200-98-N1	2725 kb	Chr2	234934	2960833	C200_98N1-7f1	ccgtttatgggtcaaaccag		C200_98N1-7r1	gaagcttccattgtcgaacc	Negative	+	+	+	+	+	+	+	+	+	+	+	+	+	+	+	+
C200-98-pl1	5.9 kb	Chr3	6289299	6295177	C200_98N1-1F1	aaagcttctcgtctcccaca		C200_98N1-1R1	cacctcccgaaaagattcaa	Negative	+	+	+	+	+	+	+	+	+	+	+	+	+	+	+	+
C200-98-pl1	5.9 kb	Chr3	6289299	6295177	C200_98N1-1f1	gcttccacctggatctcttg		C200_98N1-1r1	ccacccaacttgtcttaacca	Negative	+	+	+	+	+	+	+	+	+	+	+	+	+	+	+	+
C200-98-pl1	5.4 kb	Chr3	15878683	15884053	C200_98N1-2F1	ggatgtagaaccgccctgta		C200_98N1-2R1	agtggatcgaactcggtgat	Negative	+	+	+	+	+	+	+	+	+	+	+	+	+	+	+	+
C200-98-pl1	5.4 kb	Chr3	15878683	15884053	C200_98N1-2f1	ttcataatcctgcccgaatc		C200_98N1-2r1	caaattcccattcaaggaca	Negative	+	+	+	+	+	+	+	+	+	+	+	+	+	+	+	+
C200-98-pl1	1.6 kb	Chr2	15389549	11391189	C200_98N1-3F1	ctcccggtccatagcattta		C200_98N1-3R1	tgcatgaccttttccaaaca	Negative	+	+	+	+	+	+	+	+	+	+	+	+	+	+	+	+
C200-98-pl1	1.1 kb	Chr3	8956492	8957715	C200_98N1-4F1	cgttgctctgctggtacaaa		C200_98N1-4R1	tccgagaagtggaaaattgg	Negative	+	+	+	+	+	+	+	+	+	+	+	+	+	+	+	+
C200-98-pl1	1.7 kb	Chr5	7513179	7514925	C200_98N1-6F1	aaaccgttaacctaaaccgtga		C200_98N1-6R1	caatggactggcaagtgttg	Negative	+	+	+	+	+	+	+	+	+	+	+	+	+	+	+	+
C200-98-pl1	2725 kb	Chr2	234934	2960833	C200_98N1-7F1	ggagccatcaagatttggaa		C200_98N1-7R1	ccgccatattctcatcgtct	Negative	+	+	+	+	+	+	+	+	+	+	+	+	+	+	+	+
C200-98-pl1	2725 kb	Chr2	234934	2960833	C200_98N1-7f1	ccgtttatgggtcaaaccag		C200_98N1-7r1	gaagcttccattgtcgaacc	Negative	+	+	+	+	+	+	+	+	+	+	+	+	+	+	+	+
＋; flagment was amplified, -; fragment was not amplified, △; fragments indicating deletions and nondeletions were amplified

## Sheet: Table S3
Supplementary Table S3 List of primer sets and results of qPCR analysis.
Line	Chromo- some	Forward primer				Reverse primer			Probe*	qPCR result
										Decision	Col-0	Siblings
		Name	Sequence(5'→3')	Start position (bp)		Name	Sequence(5'→3')	End position (bp)				1	2	3	4	5	6	7
Ar50-06-N1	Chr1	Ar50_06N1-2qf1	ctgaaatgcttgcaaaccaa	4638566		Ar50_06N1-2qr1	tttttaaccttatcttgtacctcgaaa	4638627	#20	Negative	++	++	++	++	++	++	++	++
Ar50-11-N1	Chr5	Ar50_11N1qF1	ggtgtttttgttttgtggatca	15046406		Ar50_11N1qR1	ggccatgtgtcctcatgttt	15046521	#34	Positive	++	+	+	++	++	+	+	+
Ar50-11-N2	Chr5	Ar50_11N2qF1	ggaggcgggttttgttaaa	7821296		Ar50_11N2qR1	caagtaaccggaccagacg	7821362	#22	Positive	++	+	+	+	+	++	+	+
Ar50-12-pg1	Chr5	Ar50_12pl1-qF1	gcatgacatggagactcacg	13214320		Ar50_12pl1-qR1	catcttgtgtaaagagatgtccagtt	13214379	#60	Negative	++	++	++	++	++	++	++	++
Ar50-12-pg1	Chr5	Ar50_12pl2qF2	tccatgaaagtacaacaccaaag	17872952		Ar50_12pl2-qR2	gaagatttgttctgggccatt	17873015	#10	Negative	++	++	++	++	++	++	++	++
Ar50-13-var1	Chr5	Ar50_13var1-qF1	ccgctatgcaccatactcct	25360291		Ar50_13var1-qR1	tatccgtgaactcgacacca	25360359	#66	Negative	++	++	++	++	++	++	++	++
Ar50-14-pl1	Chr5	Ar50_14pl1-2qf1	gcgtcatcccagcattattt	20624159		Ar50_14pl1-2qr1	ccattcacaagtttggtctacaa	20624240	#86	Negative	++	++	++	++	++	++	++	++
Ar50-16-N1	Chr5	Ar50_16N1qf1	ccggattttcacggtctaac	19141417		Ar50_16N1qr1	agttcctaagaacgcggtga	19141483	#67	Negative	++	++	++	++	++	++	++	++
Ar50-17-N1	Chr4	Ar50_17N1-1qF1	tccttaagttggttaagggtaaagaa	5598892		Ar50_17N1-1qR1	gagggttcatggatcttgct	5598958	#11	Negative	++	++	++	++	++	++	++	++
Ar50-17-N1	Chr4	Ar50_17N1-3qf1	tggactcatggtggagcttt	11238612		Ar50_17N1-3qr1	tcagacgctttggtttacga	11238678	#31	Negative	++	++	++	++	++	++	++	++
Ar50-20-N1	Chr5	Ar50_20N1qF1	tgaactcttcaacagcagcag	8386404		Ar50_20N1qR1	gggcacggagccttatttag	8386471	#77	Positive	++	++	++	+	++	++	+	n.d.
Ar50-21-as1	Chr1	Ar50_21as1-2qF1	cgagaaactcaagaaagaaaatcg	24209401		Ar50_21as1-2qR1	catttggctgggaatgaaag	24209469	#2	Positive	++	++	++	++	++	++	+	+
Ar50-27-as1	Chr1	Ar50_27as1-qF1	atgagaagcccagaagcgta	14295794		Ar50_27as1-qR1	ccggagaaatcttcgttacttg	14295853	#12	Positive	++	+	++	++	++	++	-	+
Ar50-31-N1	Chr2	Ar50_31N1qF1	tttttggctgacacatttatcg	509655		Ar50_31N1qR1	aaggctgcttgtactctccaa	509726	#43	Positive	++	++	++	+	++	+	+	++
Ar50-33-pg1	Chr2	Ar50_33pg1-2qF1	atgggaaaccggaggtgt	236614		Ar50_33pg1-2qR1	tgaacgttaccgccatattct	236679	#55	Negative	++	++	++	++	++	++	++	++
Ar50-33-pg1	Chr2	Ar50_33pg1-3qF1	tcaaatccacagggtgagagt	1540322		Ar50_33pg1-3qR1	tcagtttcttctttcacttccctaa	1540383	#19	Negative	++	++	++	++	++	++	++	++
Ar50-33-pg1	Chr3	Ar50_33pg1-4qF1	aaagcaagagacgaattttcca	38385		Ar50_33pg1-4qR1	atcaccgcctcgactgatt	38449	#2	Negative	++	-	++	++	++	++	++	++
Ar50-40-as1	Chr5	Ar50_40as1-qF1	agacacacgagctggtcaaa	22853801		Ar50_40as1-qR1	tgatgatgctgtcacttttgc	22853864	#52	Negative	++	n.d.	++	++	++	++	++	++
Ar50-46-pl1	Chr5	Ar50_46pl1-3qF1	ggcttttgttgaactttgtcct	15236938		Ar50_46pl1-3qR1	gcacaggagggtacgaattg	15237007	#12	Negative	++	++	++	++	++	++	++	++
Ar50-46-pl1	Chr2	Ar50_46pl1-qF1	agaggaaagatctgttgtatatgtgtg	8060218		Ar50_46pl1-qR1	gctagttccatcgtttgctca	8060292	#31	Positive	++	++	n.d.	+	+	+	n.d.	+
Ar50-47-N1	Chr3	Ar50_47N1-1qF1	ctcagtcagtgccccatactaa	16987245		Ar50_47N1-1qR1	ttggtgttcacgattacattctg	16987357	#9	Positive	++	+	+	++	+	++	++	+
Ar50-47-N2	Chr4	Ar50_47N2-1qF1	ctggatggaaggaatgagattt	963042		Ar50_47N2-1qR1	catcttcaatgcaacttagcaca	963114	#46	Negative	++	++	++	++	++	++	++	++
Ar50-48-N1	Chr2	Ar50_48N1-1qf1	tcgacttcttctcggttgaaa	12563768		Ar50_48N1-1qr1	cagatccgccaccaacat	12563830	#58	Negative	++	++	++	++	++	++	++	++
Ar50-48-N2	Chr2	Ar50_48N2-1qF1	aaacccaccaaaggagacg	17918364		Ar50_48N2-1qR1	agagagagagattgaagaaacaaacc	17918427	#50	Negative	++	++	++	++	++	++	++	++
Ar50-50-N2	Chr3	Ar50_50N2-1qF1	ctgagcagcagaactggattt	7099428		Ar50_50N2-1qR1	cgctagatcatgcgacaatg	7099492	#2	Negative	++	++	++	++	++	++	++	++
Ar50-53-N1	Chr4	Ar50_53N1-1qf1	tgattatctgagaggaaacaatcatac	8066791		Ar50_53N1-1qr1	tgggttttgtctgatagagaacg	8066861	#22	Negative	++	++	++	++	++	++	++	++
Ar50-55-as3	Chr5	Ar50_55as3-2qF1	agcttaagcctagagatggttgtt	4439822		Ar50_55as3-2qR1	aaacttgtgattgtgcaatgtttc	4439881	#55	Negative	++	++	++	++	++	++	++	++
Ar50-55-as3	Chr1	Ar50_55N1-1qf1	tgcgtacgttacttcagttcg	28256241		Ar50_55N1-1qr1	ccaaagatgatggccttgtc	28256307	#54	Positive	++	+	++	++	+	+	++	+
Ar50-55-N1	Chr1	Ar50_55N1-1qf1	tgcgtacgttacttcagttcg	28256241		Ar50_55N1-1qr1	ccaaagatgatggccttgtc	28256307	#54	Positive	++	++	++	+	+	+	+	++
Ar50-58-N1	Chr3	Ar50_58N1-1qf1	aaaggctgctcggtcataag	8289873		Ar50_58N1-1qr1	tctttggctcgggacattt	8289936	#16	Negative	++	++	++	++	++	++	++	++
Ar50-58-N1	Chr3	Ar50_58N1-2qf1	aaaatgacgtgcgtgtgtgt	11040141		Ar50_58N1-2qr1	cgctcttgctttgccact	11040204	#30	Negative	++	++	++	++	++	++	++	++
Ar50-64-N1	Chr4	Ar50_64N1-1qF1	gaccagatggtcgtgtctttg	12955813		Ar50_64N1-1qR1	gacaggaccagcagcaaga	12955874	#54	Negative	++	++	++	++	++	++	++	++
Ar50-64-N2	Chr3	Ar50_64N2-2qf1	aactcaggttattggcgttga	15993458		Ar50_64N2-2qr1	ggtggaagattgaacgatgg	15993521	#88	Positive	++	++	+	+	++	+	++	+
Ar50-65-N1	Chr5	Ar50_65N1-1qF1	ttgcttgagtttcgttgcag	25714736		Ar50_65N1-1qR1	cctccagaaacaaaggacaca	25714795	#1	Positive	++	+	+	++	+	++	+	+
Ar50-68-N1	Chr5	Ar50_68N1-1qF1	aggagcagctcaaatatatctttctt	16616614		Ar50_68N1-1qR1	tgtctggttcgttgtgtttga	16616685	#66	Negative	++	++	++	++	++	++	++	++
Ar50-69-N2	Chr1	Ar50_69N2-1qF1	cgaaaccttcttcactaatccaa	3067767		Ar50_69N2-1qR1	tgtcaaaacacaattcaaagacc	3067831	#73	Negative	++	++	++	++	++	++	++	++
Ar50-70-N2	Chr1	Ar50_70N2-1qF1	tgaaagcttaaaattcaaattcgtt	13084900		Ar50_70N2-1qR1	tgctaatggtgtattttctgttcc	13085005	#82	Positive	++	++	++	++	+	+	++	+
Ar50-71-N2	Chr2	Ar50_71N2-2qF1	tccattggaaaggtttgttctt	9083415		Ar50_71N2-2qR1	tcgtcaagggaactacacaaaa	9083485	#31	Negative	++	++	++	++	++	++	++	++
Ar50-72-N2	Chr5	Ar50_72N2-1qF1	cgtacaatatgtagaccgttggaa	1367124		Ar50_72N2-1qR1	acttcgtttcctgatctgattttt	1367194	#52	Negative	++	++	++	++	++	++	++	++
Ar50-74-N1	Chr5	Ar50_74N1-1qF1	ttccaaacgcttcacacg	13198858		Ar50_74N1-1qR1	cctgctcagctgaaagtgg	13198930	#24	Negative	++	++	++	++	++	++	++	++
Ar50-75-cas2	Chr2	Ar50_75cas2-qf1	atttggggtattaacgattgatg	6310707		Ar50_75cas2-qr1	aggataaggtggttcaggtatgag	6310769	#27	Positive	++	+	++	n.d.	+	+	+	+
Ar50-76-pl1	Chr4	Ar50_47N2-1qF1	ctggatggaaggaatgagattt	963042		Ar50_47N2-1qR1	catcttcaatgcaacttagcaca	963114	#46	Negative	++	++	++	++	++	++	++	++
Ar50-76-pl1	Chr4	Ar50_76pl1-qF1	tcgtaagtaagcgtgacgacag	86666		Ar50_76pl1-qR1	aacgcctccaagctcctc	86736	#20	Positive	++	++	+	++	++	++	++	++
Ar50-77-N1	Chr1	Ar50_77N1-1qf1	gagttatcgacgacttctgcaa	16725460		Ar50_77N1-1qr1	ccggttgaggtaaaacacctt	16725532	#78	Positive	++	++	++	++	++	+	+	++
Ar50-78-c3-1	Chr3	Ar50_78c3-qF1	aatcacttggtaaattagctatttcgt	18053828		Ar50_78c3-qR1	gtgtcggattctctgtttgtgt	18053910	#68	Negative	++	++	++	++	++	++	++	++
Ar50-81-N1	Chr5	Ar50_81N1-1qF1	gggaaacagtggctttggta	8207566		Ar50_81N1-1qR1	ccaagatagaatcactctcgttga	8207672	#31	Negative	++	++	++	++	++	++	++	++
Ar50-81-pg1	Chr5	Ar50_81N1-1qF1	gggaaacagtggctttggta	8207566		Ar50_81N1-1qR1	ccaagatagaatcactctcgttga	8207672	#31	Negative	++	++	++	++	++	++	++	++
Ar50-82-dg1	Chr2	Ar50_82dg1-1qF1	cgttttgctaccaatgtgga	11128311		Ar50_82dg1-1qR1	agatcatctctgccaagacca	11128374	#67	Negative	++	++	++	++	++	++	++	++
Ar50-82-dg1	Chr4	Ar50_82dg1-3qF1	gagagcgagaggtgccttta	18067274		Ar50_82dg1-3qR1	cgaatgctggctcacctact	18067339	#22	Negative	++	++	++	++	++	++	++	++
Ar50-82-dg1	Chr4	Ar50_82dg1-4qf1	tgattttattcagccgctgtt	13874408		Ar50_82dg1-4qr1	tgccaagaaatcaagctcaa	13874513	#35	Negative	++	++	++	++	++	++	++	++
Ar50-82-dg1	Chr2	Ar50_82N2-1qF1	ccaacggagggaactgtct	19685355		Ar50_82N2-1qR1	tctccttgcacatcggtaca	19685414	#10	Positive	++	++	++	+	+	++	++	+
Ar50-82-N2	Chr2	Ar50_82N2-1qF1	ccaacggagggaactgtct	19685355		Ar50_82N2-1qR1	tctccttgcacatcggtaca	19685414	#10	Negative	++	++	++	++	++	++	++	++
Ar50-82-N2	Chr2	Ar50_82N2qF1	ggaaataggagctccacatga	19686161		Ar50_82N2qR1	gacgatatgggtccagcaat	19686220	#22	Negative	++	++	++	++	++	++	++	++
Ar50-83-N1	Chr2	Ar50_31N1qF1	tttttggctgacacatttatcg	509655		Ar50_31N1qR1	aaggctgcttgtactctccaa	509726	#43	Negative	++	++	++	++	++	++	++	++
Ar50-83-N1	Chr2	Ar50_82N2-1qF1	ccaacggagggaactgtct	19685355		Ar50_82N2-1qR1	tctccttgcacatcggtaca	19685414	#10	Positive	++	++	++	++	+	+	+	++
Ar50-83-N1	Chr1	Ar50_83N1-1qf1	gtggatcgccgaggttaat	13548319		Ar50_83N1-1qr1	agaggaattcccatcccaac	13548378	#18	Positive	++	+	+	+	+	+	++	+
Ar50-83-N2	Chr2	Ar50_82N2-1qF1	ccaacggagggaactgtct	19685355		Ar50_82N2-1qR1	tctccttgcacatcggtaca	19685414	#10	Negative	++	++	++	++	++	++	++	++
Ar50-83-N2	Chr1	Ar50_83N1-1qf1	gtggatcgccgaggttaat	13548319		Ar50_83N1-1qr1	agaggaattcccatcccaac	13548378	#18	Positive	++	++	+	+	++	+	+	+
Ar50-86-N1	Chr5	Ar50_86N1-1qF1	cttccgcggagaaaaagag	6681903		Ar50_86N1-1qR1	aaggcccataagcttcacac	6681981	#22	Positive	++	+	++	+	+	++	+	++
C100-01-N1	Chr1	C100_01N1-1qF1	tgcactgaaaacctcgatga	987146		C100_01N1-1qR1	tgtatccgagtgatggcttg	987206	#89	Negative	++	++	++	++	++	++	++	++
C100-01-N1	Chr4	C100_01N1-2qF1	cttgctatgtagaagggcctgt	14421518		C100_01N1-2qR1	gcggtgagggaagcactat	14421577	#10	Negative	++	++	++	++	++	++	++	++
C100-01-N2	Chr4	C100_01N1-2qF1	cttgctatgtagaagggcctgt	14421518		C100_01N1-2qR1	gcggtgagggaagcactat	14421577	#10	Positive	++	+	+	+	+	+	+	++
C100-04-N1	Chr2	Ar50_31N1qF1	tttttggctgacacatttatcg	509655		Ar50_31N1qR1	aaggctgcttgtactctccaa	509726	#43	Positive	++	++	++	++	++	++	+	++
C100-04-N2	Chr2	Ar50_31N1qF1	tttttggctgacacatttatcg	509655		Ar50_31N1qR1	aaggctgcttgtactctccaa	509726	#43	Negative	++	++	++	++	++	++	++	++
C100-05-N1	Chr2	Ar50_48N2-1qF1	aaacccaccaaaggagacg	17918364		Ar50_48N2-1qR1	agagagagagattgaagaaacaaacc	17918427	#50	Negative	++	++	++	++	++	++	++	++
C100-05-N1	Chr4	C200_84N2-qF1	cgtctaacacgttgctgtcatac	2763526		C200_84N2-qR1	acattgaagctaaactccttaggc	2763595	#20	Negative	++	++	++	++	++	++	++	++
C100-05-pu1	Chr2	Ar50_48N2-1qF1	aaacccaccaaaggagacg	17918364		Ar50_48N2-1qR1	agagagagagattgaagaaacaaacc	17918427	#50	Negative	++	++	++	++	++	++	++	++
C100-09-pg1	Chr1	C100_09pg1-1qF1	cgtcccaccaaaactatgttc	12313331		C100_09pg1-1qR1	cacgactgatctgaggttgc	12313393	#21	Negative	++	++	++	++	++	++	++	++
C100-09-pg1	Chr2	C100_09pg1-2qF1	gcccttcttctgagacttgg	18179081		C100_09pg1-2qR1	cgaagaagagcgatggagac	18179199	#15	Negative	++	++	++	++	++	++	++	++
C100-09-pg1	Chr1	C100_21N2-1qF1	gccataagtttgcacttaaaacg	10272902		C100_21N2-1qR1	caggggtgttttgttgtgtg	10272964	#47	Negative	++	++	++	++	++	++	++	++
C100-11-N2	Chr3	C100_11N2-1qF1	caaagctcttgagttattgtagagagc	6229527		C100_11N2-1qR1	cagtatatggatgcggtaaatatatga	6229600	#34	Negative	++	++	++	++	++	++	++	++
C100-11-N2	Chr3	C100_11N2-3qF1	gcgaggtactgtcttagggataaa	9844438		C100_11N2-3qR1	aagccgctgatgctagagag	9844530	#58	Negative	++	++	++	++	++	++	++	++
C100-11-N2	Chr3	C100_11N2-4qF1	cgttccacgtggtaatcgta	10323750		C100_11N2-4qR1	caacgacaagctagtcatagcc	10323813	#76	Negative	++	++	++	++	++	++	++	++
C100-11-N2	Chr5	C100_11N2-5qf1	aatgtcacatcaaccgcaac	1465021		C100_11N2-5qr1	gaataaattttgatggcgtttgt	1465085	#77	Negative	++	++	++	++	++	++	++	++
C100-11-N2	Chr5	C100_11N2-6qF1	agccacctccttgatttcg	26746793		C100_11N2-6qR1	ggagaagaaatacaaaggagtaaggaa	26746882	#70	Negative	++	++	++	++	++	++	++	++
C100-12-N1	Chr3	C100_11N2-1qF1	caaagctcttgagttattgtagagagc	6229527		C100_11N2-1qR1	cagtatatggatgcggtaaatatatga	6229600	#34	Negative	++	++	++	++	++	++	++	++
C100-12-N1	Chr3	C100_11N2-4qF1	cgttccacgtggtaatcgta	10323750		C100_11N2-4qR1	caacgacaagctagtcatagcc	10323813	#76	Negative	++	++	++	++	++	++	++	++
C100-12-N1	Chr3	C100_12N1-1qf1	agcctggtttgctttccac	3356350		C100_12N1-1qr1	aagcaagccgtctatccaaa	3356412	#9	Negative	++	++	++	++	++	++	++	++
C100-12-N1	Chr3	C100_12N1-3qF1	ggaaaacatttgcttacttgcag	9553257		C100_12N1-3qR1	tgattgagtaattcagcaagatcg	9553322	#83	Negative	++	++	++	++	++	++	++	++
C100-12-N1	Chr4	C100_12N1-5qF1	cacagaaaaacttgtcgtcgtt	254717		C100_12N1-5qR1	caagagacccaatgatcctaaac	254776	#22	Negative	++	++	++	++	++	++	++	++
C100-13-N1	Chr5	C100_11N2-5qf1	aatgtcacatcaaccgcaac	1465021		C100_11N2-5qr1	gaataaattttgatggcgtttgt	1465085	#77	Negative	++	++	++	++	++	++	++	++
C100-13-N1	Chr4	C100_13N1-1qF1	gttgaagggcaacaaatcg	18366697		C100_13N1-1qR1	aagaccatgcttcatgtgga	18366756	#17	Negative	++	++	++	++	++	++	++	++
C100-13-pg1	Chr5	C100_11N2-5qf1	aatgtcacatcaaccgcaac	1465021		C100_11N2-5qr1	gaataaattttgatggcgtttgt	1465085	#77	Negative	++	++	++	++	++	++	++	++
C100-14-N1	Chr3	C100_14N1-qF1	cccccaaagaaagaaaaggt	10828931		C100_14N1-qR1	gcttccaattcttgatcttataactcc	10829025	#84	Positive	++	+	n.d.	++	n.d.	++	++	++
C100-16-N1	Chr4	C100_16N1-qF1	gctaagacaatagcttggacacaa	7737171		C100_16N1-qR1	gatgaatcgctgccatttg	7737232	#72	Negative	++	++	++	++	++	++	++	++
C100-17-late1	Chr3	C100_79N2-qF1	ggttattcgccccttcctta	10560537		C100_79N2-qR1	cggtatatggacttgtgtttttcc	10560603	#41	Negative	++	++	++	++	++	++	++	++
C100-17-N1	Chr1	Ar50_70N2-1qF1	tgaaagcttaaaattcaaattcgtt	13084900		Ar50_70N2-1qR1	tgctaatggtgtattttctgttcc	13085005	#82	Negative	++	++	++	++	++	++	++	++
C100-17-N1	Chr3	C100_17N1-2qF1	ccagaaaccacaaaaagatgg	3569953		C100_17N1-2qR1	ccatatccaaaaagcggaag	3570025	#10	Negative	++	++	++	++	++	++	++	++
C100-21-N1	Chr2	Ar50_75cas2-qf1	atttggggtattaacgattgatg	6310707		Ar50_75cas2-qr1	aggataaggtggttcaggtatgag	6310769	#27	Negative	++	++	++	++	++	++	++	++
C100-21-N1	Chr2	C100_21N1-1qF1	ctatcaattcgggcgaggta	6724792		C100_21N1-1qR1	aagtcacggatcgagcatgt	6724859	#55	Negative	++	++	++	++	++	++	++	++
C100-21-N2	Chr2	C100_21N1-1qF1	ctatcaattcgggcgaggta	6724792		C100_21N1-1qR1	aagtcacggatcgagcatgt	6724859	#55	Negative	++	++	++	++	++	++	++	++
C100-21-N2	Chr1	C100_21N2-1qF1	gccataagtttgcacttaaaacg	10272902		C100_21N2-1qR1	caggggtgttttgttgtgtg	10272964	#47	Negative	++	++	++	++	++	++	++	++
C100-22-N1	Chr2	Ar50_31N1qF1	tttttggctgacacatttatcg	509655		Ar50_31N1qR1	aaggctgcttgtactctccaa	509726	#43	Negative	++	++	++	++	++	++	++	++
C100-22-N1	Chr5	C100_22N1-2qF1	gtgtttctgtttcgacgtgagt	21746579		C100_22N1-2qR1	tcttgagataagacggcgaga	21746643	#15	Negative	++	++	++	++	++	++	++	++
C100-23-N1	Chr3	C100_11N2-4qF1	cgttccacgtggtaatcgta	10323750		C100_11N2-4qR1	caacgacaagctagtcatagcc	10323813	#76	Negative	++	++	++	++	++	++	++	++
C100-23-N2	Chr3	C100_11N2-4qF1	cgttccacgtggtaatcgta	10323750		C100_11N2-4qR1	caacgacaagctagtcatagcc	10323813	#76	Positive	++	+	++	++	++	++	++	++
C100-23-N2	Chr2	C100_23N2-qF1	ttttcttttaacgttcccttcttc	5859622		C100_23N2-1qR1	gagctcatcgtgatcgacag	5859691	#63	Positive	++	++	++	++	+	++	++	++
C100-27-c3-1	Chr3	C100_27as1-1qF1	acgagagagagcacggactt	7030550		C100_27as1-1qR1	aagctagatttattccaggacagc	7030624	#12	Negative	++	++	++	++	++	++	++	++
C100-27-N1	Chr3	C100_27N1-qF1	tacgctgctactggtcaacg	4463360		C100_27N1-qR1	ccctgtcttgaacgcaaag	4463425	#9	Negative	++	++	++	++	++	++	++	++
C100-32-N1	Chr5	C100_32N1-qF1	tcagatacgaaagaaaccggtaa	4436540		C100_32N1-qR1	cagacaaagcaaaacaaaagga	4436628	#17	Negative	++	++	++	++	++	++	++	++
C100-32-N2	Chr5	C100_32N1-qF1	tcagatacgaaagaaaccggtaa	4436540		C100_32N1-qR1	cagacaaagcaaaacaaaagga	4436628	#17	Negative	++	++	++	++	++	++	++	++
C100-34-N1	Chr5	C100_11N2-5qf1	aatgtcacatcaaccgcaac	1465021		C100_11N2-5qr1	gaataaattttgatggcgtttgt	1465085	#77	Negative	++	++	++	++	++	++	++	++
C100-36-N1	Chr3	C200_98N1-5qF1	ggcatcgcgagattatgagt	11419582		C200_98N1-5qR1	cagtgatcgccctgaagttt	11419646	#69	Negative	++	++	++	++	++	++	++	++
C100-37-N2	Chr1	C100_37N2-qF1	tggaggattctcaaatcagga	27424954		C100_37N2-qR1	aataagtggttattccttgtctggtc	27425014	#6	Negative	++	++	++	++	++	++	++	++
C100-50-N1	Chr2	C100_50N1-qF1	tcgaatgtgaaaaatattagatcagaa	19606052		C100_50N1-qR1	tgcattaggccactggtatct	19606152	#22	Negative	++	++	++	++	++	++	++	++
C100-53-N2	Chr2	C100_53N2-qF1	tgcactcaattactttttgaaatctt	5744521		C100_53N2-qR1	catatccactaaatttctttccacatt	5744632	#46	Positive	++	++	++	+	+	++	++	++
C100-55-N2	Chr5	C100_55N1_qF1	gcttcactatcgctctgtcaaa	14106779		C100_55N1_qR1	gcaaattaacaacaacagaggaga	14106853	#76	Positive	++	+	++	+	+	++	++	+
C100-60-N2	Chr3	C100_60N2-qF1	tcgaatccaggagattccttt	5563881		C100_60N2-qR1	ccatactttcccttgcacca	5563949	#63	Negative	++	++	++	++	++	++	++	++
C100-61-N1	Chr3	C100_60N2-qF1	tcgaatccaggagattccttt	5563881		C100_60N2-qR1	ccatactttcccttgcacca	5563949	#63	Negative	++	++	++	++	++	++	++	++
C100-63-N1	Chr2	C100_63N1-1qF1	tggcttgggtcacctcat	8063465		C100_63N1-1qR1	tttaggacggaggagagacg	8063524	#1	Negative	++	++	++	++	++	++	++	++
C100-63-N1	Chr3	C100_63N1-2qF1	gcgatcgtcaataggattgtt	11423181		C100_63N1-2qR1	cgagcttatggtcagctcct	11423270	#39	Negative	++	++	++	++	++	++	++	++
C100-67-N1	Chr1	Ar50_01N1_1qF2	caatttccaaagtttcagtatagcat	21482782		Ar50_01N1_1qR2	tctgatacatccattacagacaagg	21482857	#89	Positive	++	+	+	++	++	++	+	+
C100-68-N1	Chr4	Ar50_76pl1-qF1	tcgtaagtaagcgtgacgacag	86666		Ar50_76pl1-qR1	aacgcctccaagctcctc	86736	#20	Negative	++	++	++	++	++	++	++	++
C100-68-N2	Chr4	Ar50_76pl1-qF1	tcgtaagtaagcgtgacgacag	86666		Ar50_76pl1-qR1	aacgcctccaagctcctc	86736	#20	Negative	++	++	++	++	++	++	++	++
C100-70-N1	Chr3	C100_70N1-qF1	tgttgaatgttataggcaacagc	19521982		C100_70N1-qR1	cccctatacggtggagaatg	19522059	#77	Negative	++	++	++	++	++	++	++	++
C100-70-N2	Chr3	C100_70N1-qF1	tgttgaatgttataggcaacagc	19521982		C100_70N1-qR1	cccctatacggtggagaatg	19522059	#77	Negative	++	++	++	++	++	++	++	++
C100-71-mt1	Chr1	C100_71N1-1qF1	cgttcggtggaggaactc	3892959		C100_71N1-1qR1	gagccaagtgtggacgttct	3893030	#63	Negative	++	++	++	++	++	++	++	++
C100-71-mt1	Chr4	C200_94as1-qf1	gagctccatctactctccaagc	1346079		C200_94as1-qr1	ttttgaagcgcacaccttta	1346145	#3	Negative	++	++	++	++	++	++	++	++
C100-71-N1	Chr5	Ar50_14pl1-2qf1	gcgtcatcccagcattattt	20624159		Ar50_14pl1-2qr1	ccattcacaagtttggtctacaa	20624240	#86	Positive	++	+	+	++	++	++	++	+
C100-71-N1	Chr1	C100_71N1-1qF1	cgttcggtggaggaactc	3892959		C100_71N1-1qR1	gagccaagtgtggacgttct	3893030	#63	Positive	++	++	++	+	++	+	n.d.	++
C100-72-N1	Chr2	Ar50_71N2-2qF1	tccattggaaaggtttgttctt	9083415		Ar50_71N2-2qR1	tcgtcaagggaactacacaaaa	9083485	#31	Negative	++	++	++	++	++	++	++	++
C100-72-pg2	Chr2	Ar50_71N2-2qF1	tccattggaaaggtttgttctt	9083415		Ar50_71N2-2qR1	tcgtcaagggaactacacaaaa	9083485	#31	Negative	++	++	++	++	++	++	++	++
C100-73-N1	Chr5	Ar50_74N1-1qF1	ttccaaacgcttcacacg	13198858		Ar50_74N1-1qR1	cctgctcagctgaaagtgg	13198930	#24	Negative	++	++	++	++	++	++	++	++
C100-73-N1	Chr2	Ar50_82dg1-1qF1	cgttttgctaccaatgtgga	11128311		Ar50_82dg1-1qR1	agatcatctctgccaagacca	11128374	#67	Negative	++	++	++	++	++	++	++	++
C100-73-N1	Chr1	C100_73N1-1qF1	ctgcatgtagtacgccaactg	29133178		C100_73N1-1qR1	acaaatccaccatgtgaaacac	29133238	#41	Negative	++	++	++	++	++	++	++	++
C100-73-N2	Chr2	Ar50_82dg1-1qF1	cgttttgctaccaatgtgga	11128311		Ar50_82dg1-1qR1	agatcatctctgccaagacca	11128374	#67	Negative	++	++	++	++	++	++	++	++
C100-73-N2	Chr1	C100_73N1-1qF1	ctgcatgtagtacgccaactg	29133178		C100_73N1-1qR1	acaaatccaccatgtgaaacac	29133238	#41	Negative	++	++	++	++	++	++	++	++
C100-73-N2	Chr1	C100_73N1-2qF1	aaacaattctcttttggctgga	29585150		C100_73N1-2qR1	ttcttctttgcgttcgtttct	29585222	#52	Negative	++	++	++	++	++	++	++	++
C100-75-N1	Chr5	Ar50_14pl1-2qf1	gcgtcatcccagcattattt	20624159		Ar50_14pl1-2qr1	ccattcacaagtttggtctacaa	20624240	#86	Positive	++	++	++	+	++	++	++	+
C100-77-N1	Chr2	Ar50_31N1qF1	tttttggctgacacatttatcg	509655		Ar50_31N1qR1	aaggctgcttgtactctccaa	509726	#43	Negative	++	++	++	++	++	++	++	++
C100-77-N1	Chr3	C100_77N1-1qF1	tgtttaatagaggagtttttgggaat	2508334		C100_77N1-1qR1	acgaaagacagaagtttgaccat	2508397	#4	Negative	++	++	++	++	++	++	++	++
C100-77-N2	Chr2	Ar50_31N1qF1	tttttggctgacacatttatcg	509655		Ar50_31N1qR1	aaggctgcttgtactctccaa	509726	#43	Negative	++	++	++	++	++	++	++	++
C100-77-N2	Chr3	C100_77N1-1qF1	tgtttaatagaggagtttttgggaat	2508334		C100_77N1-1qR1	acgaaagacagaagtttgaccat	2508397	#4	Negative	++	++	++	++	++	++	++	++
C100-79-N1	Chr5	C100_79N1-1qF1	tggtaatatgcccaattagacca	15432610		C100_79N1-1qR1	aattttggcaatgcgtgtta	15432740	#61	Negative	++	++	++	++	++	++	++	++
C100-79-N2	Chr3	C100_79N2-qF1	ggttattcgccccttcctta	10560537		C100_79N2-qR1	cggtatatggacttgtgtttttcc	10560603	#41	Negative	++	++	++	++	++	++	++	++
C100-85-N1	Chr3	C100_12N1-3qF1	ggaaaacatttgcttacttgcag	9553257		C100_12N1-3qR1	tgattgagtaattcagcaagatcg	9553322	#83	Negative	++	++	++	++	++	++	++	++
C100-85-N1	Chr5	C100_85N1-1qF1	gaagaagaatgggattatgaagaaa	18841973		C100_85N1-1qR1	cggagaaaaattcgtgcttt	18842049	#32	Negative	++	++	++	++	++	++	++	++
C100-93-N1	Chr4	C100_93N1-qF1	cggtgcttatggtgttttcc	6229121		C100_93N1-qR1	caaaaggcacagatttctcctc	6229183	#68	Negative	++	++	++	++	++	++	++	++
C100-94-N1	Chr4	C200_94as1-qf1	gagctccatctactctccaagc	1346079		C200_94as1-qr1	ttttgaagcgcacaccttta	1346145	#3	Negative	++	++	++	++	++	++	++	++
C100-96-late1	Chr2	C100_09pg1-2qF1	gcccttcttctgagacttgg	18179081		C100_09pg1-2qR1	cgaagaagagcgatggagac	18179199	#15	Negative	++	++	++	++	++	++	++	++
C100-96-N1	Chr4	C200_94as1-qf1	gagctccatctactctccaagc	1346079		C200_94as1-qr1	ttttgaagcgcacaccttta	1346145	#3	Negative	++	++	++	++	++	++	++	++
C200-05-N1	Chr4	C200_05N1-qf1	aagaaagagagaacaggaccaca	5405528		C200_05N1-qr1	cttagtcagcttcagcatcagaat	5405602	#76	Negative	++	++	++	++	++	++	++	++
C200-11-N2	Chr5	Ar50_11N1qF1	ggtgtttttgttttgtggatca	15046406		Ar50_11N1qR1	ggccatgtgtcctcatgttt	15046521	#34	Negative	++	n.d.	++	++	++	++	++	++
C200-13-N1	Chr1	C200_13N1-1qF1	tcctcaaaaacagggacttga	665883		C200_13N1-1qR1	cacccaaggatttcgagttt	665953	#46	Negative	++	++	++	++	++	++	++	++
C200-13-N1	Chr5	C200_13N1-2qF1	gccaaagagatttggacagg	10139772		C200_13N1-2qR1	ggcactccatgttgttgtga	10139840	#4	Negative	++	++	++	++	++	++	++	++
C200-14-N1	Chr2	C200_14N1-qF1	tgagtttgggccttacgatt	10606282		C200_14N1-qR1	gagatatgtttttatccaaaccacag	10606345	#4	Positive	++	+	++	++	++	+	+	++
C200-14-N2	Chr2	C200_14N1-qF1	tgagtttgggccttacgatt	10606282		C200_14N1-qR1	gagatatgtttttatccaaaccacag	10606345	#4	Positive	++	++	++	+	++	+	++	++
C200-17-N1	Chr1	C200_17N1-qF1	aagctacagaacccttttggaag	21765109		C200_17N1-qR1	cagataggccaacatctcatca	21765204	#14	Positive	++	++	++	++	++	+	++	+
C200-18-N1	Chr2	C200_18N1-qF1	catccaaagagccgaacc	13887616		C200_18N1-qR1	cgtctctgcatcatcgtcac	13887677	#53	Negative	++	++	++	++	++	++	++	++
C200-18-N2	Chr2	C200_18N1-qF1	catccaaagagccgaacc	13887616		C200_18N1-qR1	cgtctctgcatcatcgtcac	13887677	#53	Negative	++	n.d.	++	++	++	++	++	++
C200-19-as1	Chr4	C200_19as1-qF1	taccgtacttccccggttt	11702026		C200_19as1-qR1	acgtgacgaacgtaatcgtg	11702088	#89	Negative	++	++	++	++	++	n.d.	++	++
C200-29-N2	Chr1	C200_29N2-qf1	tccaacagaagatacccattga	17309216		C200_29N2-qr1	gattacattgcagagaatagcttgg	17309287	#5	Positive	++	++	+	+	+	++	+	+
C200-30-N2	Chr3	Ar50_58N1-2qf1	aaaatgacgtgcgtgtgtgt	11040141		Ar50_58N1-2qr1	cgctcttgctttgccact	11040204	#30	Negative	++	++	++	++	++	++	++	++
C200-35-N1	Chr5	C200_35N1-qF1	ccagcataagtatttggcataca	16692484		C200_35N1-qR1	gcaatccacacaacacatcaa	16692556	#54	Negative	++	++	++	++	++	++	++	++
C200-35-N2	Chr5	C200_35N1-qF1	ccagcataagtatttggcataca	16692484		C200_35N1-qR1	gcaatccacacaacacatcaa	16692556	#54	Negative	++	++	++	++	++	++	++	++
C200-36-N1	Chr2	Ar50_31N1qF1	tttttggctgacacatttatcg	509655		Ar50_31N1qR1	aaggctgcttgtactctccaa	509726	#43	Negative	++	++	++	++	++	++	++	++
C200-38-N1	Chr5	Ar50_74N1-1qF1	ttccaaacgcttcacacg	13198858		Ar50_74N1-1qR1	cctgctcagctgaaagtgg	13198930	#24	Negative	++	++	++	++	++	++	++	++
C200-38-N1	Chr4	Ar50_76pl1-qF1	tcgtaagtaagcgtgacgacag	86666		Ar50_76pl1-qR1	aacgcctccaagctcctc	86736	#20	Positive	++	++	+	++	++	++	++	++
C200-38-pg1	Chr5	Ar50_74N1-1qF1	ttccaaacgcttcacacg	13198858		Ar50_74N1-1qR1	cctgctcagctgaaagtgg	13198930	#24	Negative	++	++	n.d.	n.d.	++	++	++	++
C200-41-pg2	Chr3	C200_41pg2-1qF1	cattgctgttggagcaatca	4686717		C200_41pg2-1qR1	ggcctagggttcttgttgatg	4686814	#24	Negative	++	++	++	++	++	++	++	++
C200-41-pg2	Chr5	C200_41pg2-2qF1	gagacttgcagcccaagatt	8751229		C200_41pg2-2qR1	agcattcccactaccaccac	8751296	#22	Negative	++	++	++	++	++	++	++	++
C200-47-N1	Chr1	Ar50_69N2-1qF1	cgaaaccttcttcactaatccaa	3067767		Ar50_69N2-1qR1	tgtcaaaacacaattcaaagacc	3067831	#73	Negative	++	++	++	++	++	++	++	n.d.
C200-48-late1	Chr5	C200_48late1-qF1	ggcacgtgatggaactaagtg	26254		C200_48late1-qR1	gagagaaagcgagagccaaa	26313	#49	Positive	++	++	++	+	+	+	+	++
C200-49-N2	Chr1	Ar50_21as1-2qF1	cgagaaactcaagaaagaaaatcg	24209401		Ar50_21as1-2qR1	catttggctgggaatgaaag	24209469	#2	Negative	++	++	++	++	++	++	++	++
C200-49-pg2	Chr1	Ar50_21as1-2qF1	cgagaaactcaagaaagaaaatcg	24209401		Ar50_21as1-2qR1	catttggctgggaatgaaag	24209469	#2	Negative	++	++	n.d.	++	++	++	++	++
C200-53-N2	Chr5	C200_53N2-qF1	ggctcaagaacttaacgataagaga	24754956		C200_53N2-qR1	tcctcttgtctctccctctcc	24755028	#31	Negative	++	++	++	++	++	++	++	++
C200-56-as4	Chr3	C200_56as4-2qF1	catgggtggattataaaagcaaa	3410840		C200_56as4-2qR1	tcatttaggacaaacaatctttcaga	3410950	#30	Negative	++	++	++	++	++	++	++	++
C200-56-as4	Chr3	C200_98N1-5qF1	ggcatcgcgagattatgagt	11419582		C200_98N1-5qR1	cagtgatcgccctgaagttt	11419646	#69	Negative	++	++	++	++	++	++	++	++
C200-62-N1	Chr3	C200_62N1-1qf1	ctgcttgttcagccattcaa	17201003		C200_62N1-1qr1	cacattacagattcatcgacagg	17201077	#17	Positive	++	++	++	+	+	+	++	++
C200-62-N1	Chr3	C200_62N1-2qF1	tggatgcacgtcaactctgt	17208909		C200_62N1-2qR1	gcgccaatgttgataggagt	17208973	#17	Positive	++	++	++	+	+	+	++	++
C200-63-N2	Chr5	Ar50_12pl1-qF1	gcatgacatggagactcacg	13214320		Ar50_12pl1-qR1	catcttgtgtaaagagatgtccagtt	13214379	#60	Negative	++	++	++	++	++	++	++	++
C200-63-N2	Chr5	C200_63N2-2qF1	gatgctcgtgaaacggagac	17265331		C200_63N2-2qR1	ggaagagataggtgaaacacatga	17265395	#22	Negative	++	++	++	++	++	++	++	++
C200-67-N2	Chr1	C200_67N2-1qF1	aaggtaaaaaggtatgatggcgta	5871568		C200_67N2-1qR1	gaccacatgattcacagagttga	5871632	#59	Negative	++	++	++	++	++	++	++	++
C200-68-N1	Chr1	Ar50_55N1-1qf1	tgcgtacgttacttcagttcg	28256241		Ar50_55N1-1qr1	ccaaagatgatggccttgtc	28256307	#54	Negative	++	n.d.	++	++	++	n.d.	++	++
C200-68-N2	Chr5	Ar50_13var1-qF1	ccgctatgcaccatactcct	25360291		Ar50_13var1-qR1	tatccgtgaactcgacacca	25360359	#66	Negative	++	++	++	++	++	++	++	++
C200-72-N1	Chr1	C200_72N1-qF1	ggtcccttatgggaagaggt	28865856		C200_72N1-qR1	aaaaggaaaagggaataaagagga	28865926	#7	Positive	++	n.d.	+	n.d.	+	+	++	+
C200-72-N2	Chr1	C200_72N1-qF1	ggtcccttatgggaagaggt	28865856		C200_72N1-qR1	aaaaggaaaagggaataaagagga	28865926	#7	Positive	++	++	++	+	+	+	+	+
C200-74-pl1	Chr3	C200_74pｌ1-3qf1	tcatccacactccagtataggc	21724684		C200_74pｌ1-3qr1	catgagaccccaacaggtaaa	21724795	#5	Negative	++	++	++	++	++	++	++	++
C200-90-as1	Chr2	C200_90as1-qF1	gagagcaagagagggagagatg	18713125		C200_90as1-qR1	agttcactgagttagcctgatgtaaa	18713199	#63	Negative	++	n.d.	++	n.d.	++	++	++	++
C200-90-N1	Chr4	C200_90N1-2qF1	tttgttacaacagcggctttc	6993749		C200_90N1-2qR1	gaaaacgaatgtggatttgga	6993849	#12	Negative	++	++	++	++	++	++	++	++
C200-93-N2	Chr1	C200_93N1-qf1	gcatgagccttattggaggac	4847903		C200_93N1-qr1	ccatggacgtcccatctc	4847968	#63	Positive	++	++	++	+	+	+	+	+
C200-94-as1	Chr4	C200_94as1-qf1	gagctccatctactctccaagc	1346079		C200_94as1-qr1	ttttgaagcgcacaccttta	1346145	#3	Negative	++	++	++	++	++	++	++	++
C200-95-N1	Chr4	C200_95N1-1qF1	ccaataggtgtttcgattagtattga	11390778		C200_95N1-1qR1	aagtttcattatcttcttcttgtggaa	11390846	#38	Positive	++	+	+	+	++	+	++	++
C200-95-N2	Chr5	Ar50_14pl1-2qf1	gcgtcatcccagcattattt	20624159		Ar50_14pl1-2qr1	ccattcacaagtttggtctacaa	20624240	#86	Negative	++	n.d.	++	++	++	++	++	++
C200-98-N1	Chr2	Ar50_31N1qF1	tttttggctgacacatttatcg	509655		Ar50_31N1qR1	aaggctgcttgtactctccaa	509726	#43	Positive	++	++	++	++	++	+	n.d.	++
C200-98-N1	Chr3	C200_98N1-1qf1	tggatctcttgttcggctaag	6294078		C200_98N1-1qr1	tgcaaaacccaagcttttct	6294168	#47	Positive	++	++	+	+	+	+	++	+
C200-98-N1	Chr3	C200_98N1-4qF1	ttggcccattgtcataagtg	8956634		C200_98N1-4qR1	agccaaaacctaggcctaataga	8956693	#10	Positive	++	++	+	+	+	+	++	+
C200-98-N1	Chr3	C200_98N1-5qF1	ggcatcgcgagattatgagt	11419582		C200_98N1-5qR1	cagtgatcgccctgaagttt	11419646	#69	Positive	++	++	+	+	+	+	++	+
C200-98-pl1	Chr2	Ar50_31N1qF1	tttttggctgacacatttatcg	509655		Ar50_31N1qR1	aaggctgcttgtactctccaa	509726	#43	Negative	++	++	++	++	++	++	++	++
C200-98-pl1	Chr3	C200_98N1-1qf1	tggatctcttgttcggctaag	6294078		C200_98N1-1qr1	tgcaaaacccaagcttttct	6294168	#47	Negative	++	++	++	++	++	++	++	++
C200-98-pl1	Chr3	C200_98N1-2qF1	atggcgtcagggaacctt	15881870		C200_98N1-2qR1	caagtggaagccgacacaa	15881930	#69	Negative	++	++	++	++	++	++	++	++
C200-98-pl1	Chr3	C200_98N1-4qF1	ttggcccattgtcataagtg	8956634		C200_98N1-4qR1	agccaaaacctaggcctaataga	8956693	#10	Negative	++	++	++	++	++	++	++	++
C200-98-pl1	Chr3	C200_98N1-5qF1	ggcatcgcgagattatgagt	11419582		C200_98N1-5qR1	cagtgatcgccctgaagttt	11419646	#69	Negative	++	++	++	++	++	++	++	++
*: Number of Universal ProbeLibrary Single Probes; ++: Fragment amplified as wild-type; +: Fragments amplified but with one more amplification cycle than wild-type; -: Fragment not amplified

## Sheet: Table S4
Supplementary Table S4 Metabolic profiles of mutants induced by heavy-ion beams.
Line name	Line ID	Metabolite ID
		40	51	53	55	60	110	140	163	169	256	268	272	285	286	328	350	365	431	459	589	617	675	681	764	943	967	980	1024	1079	1099	1128	1152	1169	1181	1218	1223	1261	100005	100006	100007	100008	100009	100011	100012	100013	100014	100015	100016
Ar50-01-N1-1	1	0.324579	0.110373	0.0360083	0.586215	0.62276	0.279245	0.00975705	0.0567636	0.0486263	0.0128882	0.0687862	0.535078	0.029442	0.243555	0.030861	0.00698743	ND	0.00416506	0.016525	0.00339798	0.245579	0.0594592	0.480437	0.0119498	0.0236481	0.0722369	0.00732784	0.318856	0.0389061	0.0756851	0.0749203	0.497235	0.0603015	2.28114	0.00667953	0.0120925	0.577292	5.21976	0.184161	0.120878	0.978083	3.40898	6.19675	0.147666	0.107803	1.92393	1.22486	0.038835
Ar50-01-N1-2	1	0.404904	0.113267	0.0270431	1.52231	0.803692	0.341129	0.00740382	0.0678287	0.0500793	0.0142397	0.117594	0.41865	0.0199986	0.229157	0.0360058	0.0109169	ND	0.0111677	0.00756906	0.00384409	0.246566	0.0723958	0.457305	0.00727357	0.0226967	0.0724092	0.00799943	0.449593	0.0459142	0.0883829	0.0876249	0.496908	0.115621	2.40847	0.00417139	0.0154379	0.735072	6.59993	0.196153	0.201169	1.19733	4.1418	8.81699	0.214652	0.205483	2.92364	1.98398	0.0639517
Ar50-01-N1-3	1	0.660819	0.143734	0.0317668	0.745254	1.2824	0.423063	0.00621185	0.194069	0.060724	0.0287857	0.116647	1.13878	0.0224935	0.407119	0.0642393	0.0157197	ND	0.0151404	0.00702563	0.00605387	0.428675	0.0374248	0.572455	0.0135304	0.0360788	0.0737849	0.00531152	0.289698	0.0534455	0.154197	0.119423	0.388305	0.152407	5.15031	0.0190756	0.0275269	0.687093	10.3122	0.228092	0.164705	1.27521	4.92572	8.61479	0.241209	0.127331	2.46135	1.42702	0.0716192
Ar50-01-N2-1	2	1.09336	0.0641904	0.0364902	0.698038	0.85635	0.339199	0.00359427	0.167887	0.0334242	0.0391962	0.0982066	1.32822	0.0216384	0.421224	0.039385	0.0145531	0.00147034	0.0223309	0.00105285	ND	0.0717099	0.0560293	0.260192	ND	0.0207573	0.0362456	0.00246043	0.281079	0.0478031	0.119295	0.226097	0.327995	0.186867	8.57455	0.00325068	0.0209955	0.659012	1.94953	0.0949521	0.0489724	0.355833	3.2709	8.0766	0.266955	0.194849	2.51439	3.42849	0.0248332
Ar50-01-N2-2	2	0.932676	0.137935	0.0734098	1.19558	1.39811	0.42084	0.0114799	0.0951547	0.0412207	0.0351866	0.120323	2.15539	0.0154453	0.545136	0.0722465	0.0116795	0.00369381	0.0278773	0.00403548	ND	0.16172	0.0366689	0.184596	ND	0.0181799	0.0354573	0.00217214	0.202925	0.0749629	0.121973	0.219688	0.379577	0.22258	6.98956	0.0064977	0.0275836	0.576646	3.88905	0.153972	0.0838816	0.571265	1.95602	12.9512	0.41475	0.188536	2.33387	1.60711	0.0745655
Ar50-01-N2-3	2	0.824452	0.0742609	0.02627	0.985634	1.12777	0.431448	0.0107045	0.18156	0.0284561	0.0295506	0.102159	1.6028	0.0232963	0.382037	0.0446572	0.0130962	0.00186358	0.0273789	0.00173258	ND	0.0894398	0.0251758	0.198158	ND	0.0370338	0.0703635	0.00206833	0.251857	0.0635818	0.12186	0.271137	0.401523	0.277188	9.69185	0.00417829	0.0413724	0.576111	2.42173	0.099805	0.0419472	0.332837	2.20898	12.4665	0.329205	0.168508	2.26113	2.40262	0.0380045
Ar50-06-N1-1	3	0.630859	0.074771	0.0329547	0.341324	1.1954	0.373828	0.00814037	0.156743	0.0420904	0.0281573	0.108478	1.59064	0.0202252	0.319216	0.0526251	0.0152548	0.000548369	0.0107835	0.00799873	0.0052399	0.223756	0.029456	0.194979	0.00960956	0.0202962	0.0714084	0.00224498	0.125518	0.087396	0.121677	0.120078	0.404958	0.0812112	5.78885	0.00362804	0.00919787	0.520041	5.86431	0.197585	0.0812009	0.554744	3.18746	14.1988	0.290476	0.115946	1.55065	1.9604	0.055073
Ar50-06-N1-2	3	0.756395	0.0918379	0.0468967	0.543184	1.12451	0.433064	0.0162955	0.0552968	0.0506562	0.0268641	0.250062	1.93658	0.0138745	0.410287	0.0406137	0.0117096	0.00125683	0.0270672	0.00723618	0.0069516	0.240456	0.0763236	0.276347	0.0178585	0.0264511	0.0699995	0.00360629	0.361319	0.109289	0.114842	0.214392	0.419714	0.206124	5.55197	0.0128318	0.0298069	0.767977	6.1669	0.230555	0.12414	0.720287	2.42521	12.8598	0.411689	0.246593	3.01265	2.5912	0.054738
Ar50-06-N1-3	3	0.600852	0.0339549	0.0274686	0.893291	1.11681	0.44549	0.00991185	0.101485	0.0269064	0.0206657	0.0493498	1.78567	0.0040908	0.215621	0.0470633	0.0087466	0.00300374	0.0403827	0.00223986	0.00468898	0.0997199	0.0246697	0.123149	0.0130001	0.015679	0.0301544	0.00194484	0.197708	0.0581639	0.107249	0.284857	0.295811	0.297337	6.14354	0.00584337	0.0434258	0.575176	2.33806	0.0983718	0.0895601	0.531802	1.86146	7.46467	0.233389	0.189561	2.07892	1.63182	0.0244578
Ar50-07-N1-1	4	0.308325	0.0325378	0.0200468	1.25071	0.883442	0.291967	0.00622211	0.063637	0.020745	0.0158576	0.167848	1.07053	0.0152419	0.177029	0.0636948	0.00938344	0.000455628	0.0344763	0.00405548	0.00291132	0.0803444	0.0364772	0.209667	ND	0.0254572	0.0346204	0.00604085	0.260584	0.0522332	0.088872	0.245091	1.41725	0.314614	7.63377	0.00638168	0.0286969	0.648521	2.35129	0.108751	0.10502	0.821404	2.84948	7.82352	0.231404	0.322968	3.52807	2.7469	0.0251488
Ar50-07-N1-2	4	0.449217	0.0419711	0.0276218	2.87463	1.13611	0.393723	0.0125572	0.0748129	0.0202255	0.0191709	0.130372	1.04889	0.00859202	0.216689	0.043974	0.00945598	0.00259723	0.0290234	0.00599992	0.00635772	0.0653615	0.0413591	0.183369	ND	0.0184056	0.0368287	0.00495018	0.204995	0.0442854	0.101563	0.175754	1.51172	0.271052	6.54128	0.00619956	0.0259397	0.465983	1.83783	0.100188	0.0911077	0.680171	2.52713	7.51013	0.312902	0.382781	3.94357	2.64861	0.0337782
Ar50-07-N1-3	4	0.629385	0.036152	0.0349122	1.51217	1.00295	0.481023	0.0122584	0.0642822	0.0184854	0.0316294	0.0719726	2.39578	0.00742359	0.36804	0.0422414	0.00906343	0.00199205	0.0244474	0.00496744	0.00484095	0.0957024	0.0422861	0.249627	ND	0.0229074	0.0313916	0.00394246	0.196294	0.0456999	0.0879474	0.350711	0.412605	0.28109	7.64332	0.00547939	0.031373	0.464308	2.26673	0.124165	0.114674	0.75701	2.6576	8.2057	0.28779	0.331743	3.66772	2.50639	0.0276294
Ar50-11-N1-1	5	0.71973	0.0394486	0.0333776	0.970347	0.948747	0.485852	0.0164712	0.0805392	0.0292851	0.0181068	0.152181	1.62358	0.0135172	0.338342	0.0514137	0.00796093	0.00303966	0.0389655	0.0062489	ND	0.132052	0.039274	0.281724	0.00747276	0.0213806	0.0464986	0.00335364	0.112976	0.0526016	0.0826567	0.202704	0.417411	0.322843	9.63233	0.0120048	0.0485054	0.605814	3.00738	0.112693	0.0817163	0.463056	2.2451	12.2475	0.363284	0.174245	1.86003	1.70136	0.0671001
Ar50-11-N1-2	5	0.498131	0.144386	0.0347153	2.54228	0.962873	0.389709	0.00762191	0.0952176	0.0620122	0.0187654	0.198458	1.18994	0.0208387	0.371744	0.036994	0.007397	0.00232648	0.0204727	0.00211586	ND	0.101329	0.064808	0.241545	0.0141324	0.0183025	0.0415565	0.0029473	0.287384	0.109908	0.108722	0.214017	0.30092	0.274033	7.77346	0.00963922	0.0324083	0.953806	2.61997	0.278536	0.104026	0.593938	2.23369	11.1147	0.679102	0.271537	2.99325	1.95846	0.0495642
Ar50-11-N1-3	5	0.386546	0.0359031	0.0224579	1.02606	0.755753	0.327652	0.0150646	0.0490663	0.0265492	0.0135544	0.116324	1.5354	0.0118674	0.278599	0.0474734	0.00749144	0.00144424	0.0131587	0.00701842	ND	0.0886529	0.054806	0.204858	0.00909949	0.0141777	0.0367697	0.0055165	0.370877	0.0374472	0.0740496	0.302354	0.280898	0.156024	5.26015	0.00552025	0.0161013	0.533322	2.11997	0.118968	0.0953972	0.59734	2.42859	7.25767	0.234621	0.212371	2.75899	1.89183	0.0321254
Ar50-11-N2-1	6	1.01957	0.12242	0.104043	0.613802	1.68067	0.640497	0.02312	0.0912425	0.0471708	0.0381113	0.11979	3.2295	0.0124957	0.59194	0.0613108	0.0173089	0.00287879	0.0307344	0.0122879	ND	0.36889	0.0545554	0.393439	0.0154268	0.0219934	0.0634848	0.0040232	0.653676	0.0763791	0.15437	0.259522	ND	0.263013	2.40398	0.0166375	0.0318611	1.01439	9.31585	0.334762	0.15163	1.30461	4.79062	22.0193	0.482913	0.336826	4.57929	3.04704	0.145095
Ar50-11-N2-2	6	0.510307	0.0471105	0.0357107	0.379272	1.18559	0.424963	0.0125364	0.0654268	0.0367306	0.0200137	0.185829	1.49917	0.00956632	0.38009	0.0560053	0.00855173	0.00265572	0.0282666	0.00648367	ND	0.10858	0.0590374	0.218167	0.0121219	0.018905	0.0378229	0.00651509	0.598645	0.0553751	0.0865089	0.308491	ND	0.284799	5.11704	0.00386286	0.0268126	0.783255	2.6819	0.108273	0.0599103	0.481754	1.91353	11.0527	0.291639	0.200651	2.5487	1.71206	0.0328881
Ar50-11-N2-3	6	0.787703	0.0507961	0.0704315	0.609077	0.980736	0.478516	0.0195042	0.0670069	0.0404515	0.0270693	0.130817	1.51828	0.00603919	0.417544	0.0561445	0.0119127	0.00170469	0.0313058	0.00569194	ND	0.147952	0.0589467	0.245099	0.0134466	0.0145807	0.0361523	0.00518681	0.435812	0.0506073	0.0809457	0.249153	ND	0.236178	7.92708	0.00857617	0.0286344	0.840272	3.49933	0.16038	0.0913222	0.590907	2.73594	14.6692	0.404013	0.20887	2.97494	2.40289	0.0514706
Ar50-20-N1-1	7	0.736753	0.0464614	0.0508399	4.64149	1.18537	0.417642	0.00430219	0.131966	0.0228291	0.0273047	0.0689884	2.49388	0.0141604	0.289216	0.0651761	0.0148887	ND	0.03644	0.00232455	ND	0.085003	0.0307426	0.141586	0.00946987	0.0371137	0.0342487	0.00220331	0.250368	0.0500415	0.103955	0.280428	0.505766	0.340669	6.13898	0.00534193	0.0376577	0.921029	2.49885	0.0962479	0.112018	0.895942	4.07689	11.4992	0.387021	0.374233	4.5778	3.98163	0.0355011
Ar50-20-N1-2	7	0.487718	0.0329079	0.0256606	2.67038	1.25971	0.404348	0.012549	0.10166	0.025441	0.0183941	0.108397	1.52822	0.00981154	0.235541	0.0752913	0.0183454	ND	0.0388465	0.00428889	ND	0.107221	0.0368705	0.193963	0.0154129	0.033003	0.0487079	0.00384858	0.282312	0.064316	0.106245	0.289107	0.524454	0.329975	5.55705	0.00593704	0.0360571	1.00088	3.1668	0.167166	0.17036	1.20553	4.28961	13.9737	0.478446	0.511824	6.3203	4.17685	0.0419048
Ar50-20-N1-3	7	0.53579	0.0259959	0.0211987	2.00209	1.21709	0.378055	0.00874394	0.0962513	0.0211179	0.018906	0.0871665	1.30769	0.0100099	0.209389	0.0646715	0.00917182	ND	0.0451349	0.00273472	ND	0.0790355	0.0293848	0.116234	0.0139524	0.0211516	0.0343058	0.00149574	0.173277	0.038628	0.09298	0.421442	0.419376	0.335566	4.94846	0.00733674	0.0316953	0.787284	2.34947	0.110522	0.118311	0.807104	3.22681	9.14337	0.330304	0.345029	4.42788	3.0953	0.064703
Ar50-21-as1-1	8	2.02184	0.0288984	0.0221892	2.41967	0.987821	0.180028	0.0102289	0.0882658	0.0295799	0.0738828	ND	0.226492	0.00226932	0.314161	0.0590255	0.0108026	0.00353077	0.0239986	ND	ND	0.150519	0.071332	0.435453	0.0171819	0.0188704	0.0225836	ND	0.169536	0.054201	0.266443	0.265202	0.406634	0.270954	0.49005	0.00780301	0.0364486	1.04311	3.6819	0.251414	0.187001	1.06405	2.61369	8.08433	0.327458	0.247344	3.02345	1.4336	0.043358
Ar50-21-as1-2	8	1.50161	0.0276304	0.0173014	4.21021	1.30505	0.203441	0.0126994	0.149267	0.0464039	0.0545399	ND	0.348379	0.0029886	0.293885	0.0630284	0.0131209	0.00421501	0.0484512	ND	ND	0.186813	0.0404618	0.702967	0.0179289	0.0307366	0.0232237	ND	0.357664	0.0336619	0.359031	0.496117	0.33645	0.41964	0.00463252	0.00667718	0.0729365	0.8523	4.63058	0.246889	0.293698	1.47789	2.55221	7.31535	0.246774	0.343073	2.82085	1.02908	0.126853
Ar50-21-as1-3	8	0.881009	0.20322	0.0470177	0.684998	1.14876	0.23431	0.010349	0.0908311	0.0229774	0.0332871	ND	0.228844	0.0678545	0.819226	0.0624348	0.0108668	0.00352841	0.0455813	ND	ND	0.134553	0.237133	0.418739	0.0194148	0.0225034	0.0266329	ND	0.0807326	0.0399332	0.338254	0.492123	0.356417	0.344135	0.122466	0.0030079	0.0514847	0.887715	3.555	0.149695	0.220208	1.17327	2.30381	6.11918	0.222532	0.266346	2.82481	1.05414	0.0664792
Ar50-22-b2-1	9	0.573122	0.0359344	0.0220288	2.57492	0.959378	0.39228	0.00911591	0.129314	0.0215675	0.028267	0.116776	1.03579	0.0362226	0.73812	0.0846705	0.00946422	ND	0.0390866	0.00350763	ND	0.0924339	0.0408334	0.247608	0.0147622	0.0219918	0.0214734	0.00356572	0.402419	0.0418132	0.111449	0.325447	0.355785	0.322025	3.39224	0.0100046	0.0584997	0.873764	2.53776	0.179501	0.181627	1.16433	3.26451	8.36165	0.324584	0.407523	4.86255	2.58099	0.0336318
Ar50-22-b2-2	9	1.63637	0.0347975	0.030353	3.88028	1.25578	0.444207	0.0122132	0.206508	0.0323889	0.0441815	0.0699585	2.58169	0.0172558	0.24598	0.0994317	0.0168784	ND	0.0420447	0.00394274	ND	0.126462	0.0350159	0.297393	0.0126089	0.0511966	0.0272296	0.00479209	0.502524	0.0908364	0.209346	0.394314	0.815218	0.345191	2.57315	0.00480677	0.0481007	1.80561	3.23518	0.204329	0.191052	1.46872	4.91535	14.2112	0.522717	0.597417	6.81464	4.55816	0.0560532
Ar50-22-b2-3	9	0.617658	0.0300079	0.0218178	1.9107	0.727417	0.320907	0.00762804	0.101387	0.0184526	0.0203165	0.0827103	1.28302	0.0139258	0.280294	0.0624625	0.0111652	ND	0.0356896	0.00361635	ND	0.0961744	0.0325378	0.234835	0.0142481	0.0193909	0.0260116	0.00306642	0.563947	0.0506924	0.0946198	0.219332	0.388029	0.278735	2.72112	0.00819089	0.0379176	0.901212	2.73073	0.122338	0.137505	0.861805	2.20576	9.2865	0.354439	0.39844	4.65395	2.40858	0.0278858
Ar50-27-as1-1	10	1.33724	0.417994	0.12912	0.542583	1.45669	0.602224	0.00988514	0.143777	0.0663805	0.0488766	0.133086	4.0539	0.0384578	0.768034	0.0357468	0.028974	ND	0.0640405	0.00344519	0.00509048	1.33082	0.237753	1.02995	0.0332957	0.0415906	0.192245	0.0035077	0.878527	0.101075	0.246908	0.204272	0.386264	0.491342	0.571333	0.0736564	0.200985	1.95118	29.8162	0.721767	0.184463	0.919791	3.10884	48.5011	0.675344	0.259872	1.96314	1.62189	0.875035
Ar50-27-as1-2	10	0.822768	0.260042	0.160839	5.26315	1.43336	0.66654	0.011643	0.105286	0.0264222	0.038815	0.220563	2.7822	0.0332637	0.737309	0.0727533	0.00551393	ND	0.0440045	0.00728409	0.00497144	0.231525	0.0995489	1.11078	0.0136314	0.0755849	0.0347253	0.00485577	1.26397	0.106579	0.207525	0.148906	0.837395	0.457209	7.77627	0.0288164	0.0614821	1.24346	6.46214	0.336654	0.255895	1.52457	4.93817	22.2584	0.658788	0.589923	4.6962	3.19312	0.166117
Ar50-27-as1-3	10	0.956639	0.223161	0.147847	0.216529	0.792256	0.571212	0.0125212	0.153566	0.0971048	0.0364515	0.133897	1.38042	0.0814016	1.26097	0.0218679	0.00944318	ND	0.0308145	0.00199266	0.00466014	0.938432	0.241962	1.32769	0.0327656	0.0325858	0.171009	0.00243645	1.41712	0.0763935	0.265608	0.0756422	0.438619	0.273807	0.00172411	0.0304551	0.074139	1.77515	19.2317	0.615249	0.256478	1.03998	3.57983	31.2596	0.595174	0.313311	2.34159	2.32285	0.434724
Ar50-31-N1-1	11	0.350027	0.0225131	0.027005	0.698674	0.552522	0.2601	0.019182	0.06262	0.0267873	0.0120836	0.0565404	1.40708	0.00830035	0.228213	0.0480083	0.00603978	0.000633627	0.0312454	0.00177625	ND	0.0968874	0.0384362	0.213823	ND	ND	0.0396011	0.00114524	0.303422	0.0981209	0.0886818	0.198092	0.887741	0.262765	9.44929	0.0056075	0.0310553	0.910469	2.20074	0.145639	0.0976305	0.708894	3.13844	8.87763	0.386252	0.236295	3.68962	3.27137	0.0231829
Ar50-31-N1-2	11	0.470915	0.0243675	0.0231781	0.543443	0.810465	0.359236	0.00701707	0.0734549	0.0184153	0.0204788	0.138962	0.958757	0.0111164	0.273141	0.0546613	0.00819663	0.00126891	0.0278228	0.0105798	ND	0.118792	0.0523517	0.201224	ND	ND	0.0292582	0.00271933	0.130207	0.0672808	0.0829174	0.255847	0.622637	0.234769	8.45217	0.00983849	0.0234316	0.612167	2.75735	0.14541	0.100753	0.666827	2.20271	11.6876	0.342604	0.280362	3.32007	1.91911	0.0677177
Ar50-31-N1-3	11	0.646714	0.0338162	0.0282586	1.30349	0.847659	0.364938	0.01127	0.0695629	0.0162043	0.0311955	0.0932728	1.56761	0.0105085	0.326205	0.061489	0.0126203	0.00173569	0.0199326	0.0100405	ND	0.0703554	0.0385119	0.167044	ND	ND	0.0206274	0.00389085	0.187858	0.04617	0.0536211	0.238754	1.42072	0.20796	5.58438	0.0071507	0.0142306	0.420123	1.82507	0.0926045	0.0427012	0.435571	2.15393	6.81603	0.226581	0.156895	2.12268	2.07278	0.0141607
Ar50-33-N1-1	12	0.526923	0.0708965	0.0486965	1.35514	1.15228	0.495056	0.0141707	0.150732	0.0459288	0.0240782	0.131809	1.89181	0.0153222	0.322425	0.0687794	0.0340099	0.000596873	0.0343927	0.00369541	0.00652432	0.203037	0.075209	0.256432	0.0247144	0.0381962	0.091415	0.00497758	0.492213	0.150948	0.177955	0.306426	1.12535	0.345641	4.60638	0.0125924	0.0439793	1.5874	5.54621	0.26738	0.167211	0.919303	3.23458	26.2594	0.766546	0.349472	4.81033	2.95462	0.110834
Ar50-33-N1-2	12	1.25669	0.473539	0.122309	4.42796	1.93818	0.728053	0.0154552	0.118492	0.0788645	0.0439651	0.220805	3.13558	0.0271306	1.09377	0.0735152	0.0394292	0.00180085	0.043767	0.00586894	0.00746648	0.680445	0.0941568	0.679217	0.0417107	0.0770396	0.20455	0.00590418	0.72511	0.0738195	0.284999	0.270974	1.81584	0.381802	2.94087	0.019781	0.0507316	2.51911	16.1303	0.557077	0.51124	2.86362	7.78726	28.4394	0.748781	0.644197	7.68393	3.72134	0.216423
Ar50-33-N1-3	12	1.02128	0.218446	0.100727	5.55986	1.57181	0.709285	0.0146023	0.169142	0.0580549	0.034663	0.0991564	1.5433	0.0228411	0.674605	0.0897077	0.0594707	0.00107554	0.0546861	0.00309496	0.00663479	0.698863	0.0965325	0.55231	0.0209693	0.0677294	0.105514	0.0032382	0.336112	0.0916125	0.233937	0.285064	1.64469	0.405922	5.34632	0.0417875	0.0432794	1.74569	16.737	0.473102	0.461231	2.59418	8.26689	24.691	0.725362	0.546258	5.95823	3.95918	0.187763
Ar50-33-pg1-1	13	0.506256	0.114673	0.0187219	0.103108	1.16301	0.52364	0.0141774	0.95672	0.0590655	0.0186996	0.124406	1.27588	0.123296	0.353631	0.0580744	0.0181915	ND	0.040924	0.0028995	ND	0.109837	0.0701691	0.313713	0.0272471	0.0404313	0.0871407	0.0125837	0.944645	0.107732	0.141978	0.198374	0.766871	0.307926	0.000549243	0.00517167	0.0417286	0.708259	3.1888	0.176323	0.0610468	0.621841	2.86531	9.82451	0.520177	0.210156	2.67205	2.57597	0.103198
Ar50-33-pg1-2	13	0.700742	0.159192	0.0509926	0.2386	0.487104	0.328798	0.0149035	0.397083	0.0708914	0.0214764	0.196027	0.263272	0.0837811	0.538662	0.0265874	0.0217108	ND	0.0300224	0.0016541	ND	0.133916	0.127305	0.755721	0.0299521	0.0488425	0.159296	0.00926639	0.751913	0.0568586	0.166964	0.142088	0.938735	0.222415	1.13514	0.00800918	0.0295758	0.787738	3.41333	0.240509	0.135501	0.857272	2.78529	10.0323	0.299283	0.243365	3.42106	2.80808	0.00802735
Ar50-33-pg1-3	13	1.04779	0.135367	0.0106057	0.099443	0.574701	0.434364	0.0187094	0.479116	0.0630257	0.0354208	0.247554	0.57166	0.318253	0.721031	0.0484427	0.019465	ND	0.0247887	0.0051586	ND	0.129606	0.323986	0.605956	0.0352379	0.0274888	0.0894367	0.00798316	0.943977	0.0848712	0.119426	0.0734944	0.434353	0.263047	0.000892395	0.0185423	0.0515447	0.393999	3.74511	0.179718	0.0436723	0.362874	1.58545	10.6218	0.365684	0.102119	1.74729	1.58289	0.0438453
Ar50-43-N1-1	14	0.454295	0.0661679	0.0211755	2.12388	0.853984	0.306932	0.00857444	ND	0.0215113	0.0155617	0.0877935	0.966848	0.0236671	0.374684	0.0319808	0.00535546	0.00123821	0.0211395	0.00767459	ND	0.0741896	0.0348825	0.156896	ND	0.0168536	0.0202453	0.0043439	0.187812	0.039247	0.0953188	0.141217	0.342522	0.22926	5.29609	0.0049095	0.0246067	0.452824	1.7605	0.0833241	0.0829181	0.569279	1.85025	6.75435	0.24056	0.242954	3.14704	2.04971	0.0247519
Ar50-43-N1-2	14	0.465197	0.0264685	0.0308674	1.82706	0.934099	0.234057	0.00752522	ND	0.0397375	0.0126794	0.0767523	0.874762	0.00440581	0.202331	0.0430757	0.024226	0.00174876	0.0175959	0.00282565	ND	0.0668196	0.0282635	0.109497	ND	0.0155044	0.027783	0.00253424	0.21933	0.0280994	0.0911883	0.149632	0.60157	0.192223	2.47178	0.00708242	0.0240091	0.4967	1.88307	0.0949273	0.0766718	0.490599	1.84544	10.2311	0.276471	0.280077	3.20735	2.10365	0.0371089
Ar50-43-N1-3	14	0.626819	0.0869424	0.0327515	2.99	0.88028	0.382412	0.0134924	ND	0.0302673	0.0237511	0.110953	1.31967	0.0149752	0.336138	0.0385953	0.00816457	0.00308733	0.0157188	0.00521962	ND	0.201456	0.0705973	0.224725	ND	0.0290172	0.028456	0.00324961	0.166124	0.0503201	0.0832667	0.134133	0.64295	0.211118	6.52364	0.00782622	0.0192675	0.385296	4.4544	0.214534	0.178535	1.23079	3.2688	7.44996	0.315931	0.311827	3.8963	2.09646	0.0391946
Ar50-44-as1-1	15	1.90119	ND	0.0132594	ND	0.755553	0.143542	0.00744135	0.107685	0.021949	0.0714841	ND	1.19568	ND	ND	0.0398858	0.00650026	0.00104681	0.0160512	0.00114719	ND	0.0607582	0.0100102	0.230017	ND	ND	0.00985662	ND	0.352808	0.0325305	0.101892	1.0282	0.318284	0.200204	4.99946	0.00292738	0.0287094	0.88876	1.30505	0.0639193	0.0747101	0.344007	0.849178	3.01583	0.0836251	0.11194	1.46525	0.921691	0.0302113
Ar50-44-as1-2	15	2.01705	ND	0.00931296	ND	0.791941	0.1306	0.0111306	0.0807653	0.0266456	0.076542	ND	1.2991	ND	ND	0.0347387	0.00580342	0.0016808	0.0257122	0.00194887	ND	0.0569355	0.00974434	0.279945	ND	ND	0.00786584	ND	0.442075	0.0295163	0.132659	1.30559	0.341027	0.254699	4.56932	0.00550413	0.0475526	1.05881	1.46717	0.0558563	0.0610415	0.309881	0.861375	2.85839	0.0826799	0.100263	1.20834	0.745891	0.031516
Ar50-44-as1-3	15	1.96458	ND	0.00877757	ND	0.740026	0.111791	0.0134313	0.091622	0.0227729	0.0689573	ND	1.14892	ND	ND	0.0373708	0.00688404	0.00111205	0.0242537	0.000303568	ND	0.0402655	0.0104958	0.258976	ND	ND	0.00925238	ND	0.321522	0.0209844	0.0926092	1.13373	0.329538	0.251922	3.44774	0.00299747	0.0371468	0.896104	0.999797	0.055479	0.0608831	0.359531	0.91352	1.45407	0.0620176	0.0866843	1.08048	0.729263	0.0168367
Ar50-46-pl1-1	16	0.615449	0.0243582	0.0216041	0.322756	1.29581	0.452587	0.014548	0.180275	0.0219177	0.0231277	0.0547674	2.87624	0.00400144	0.257491	0.0691322	0.0170605	ND	0.0218951	0.00072638	0.00518403	0.10777	0.0195315	0.168565	0.010766	0.029569	0.0190329	0.00670893	0.492343	0.0290038	0.189831	1.32786	0.5406	0.245256	12.7588	0.00381068	0.0336873	1.72194	2.76159	0.0732292	0.063567	0.54614	2.14742	10.7093	0.229216	0.239482	3.36871	2.39125	0.0220892
Ar50-46-pl1-2	16	0.447531	0.0422709	0.0142116	1.50358	0.578304	0.308275	0.0345127	0.0643012	0.0144997	0.0193361	0.0722946	1.2375	0.0121742	0.343179	0.0405149	0.00874599	ND	0.0141706	0.00123275	0.00255637	0.0317771	0.0277411	0.125661	0.00916981	0.0133659	0.00617566	0.00430858	0.503117	0.0193685	0.0925774	1.02957	0.431775	0.162544	2.95309	0.00298304	0.0244977	1.04672	0.806594	0.0495084	0.0707903	0.415362	1.00494	2.17418	0.0781884	0.199441	2.1439	1.12764	0.00813455
Ar50-46-pl1-3	16	0.419377	0.0535583	0.0231997	1.95008	1.24421	0.433673	0.0199156	0.130845	0.0439949	0.0198728	0.160211	1.97955	0.0553831	0.939625	0.0583282	0.0204854	ND	0.0311746	0.0023868	0.00656694	0.126026	0.0675381	0.20722	0.0200776	0.0572613	0.059197	0.00955621	0.655325	0.0774511	0.183637	1.26295	0.947972	0.235019	6.05907	0.0132415	0.0424074	1.55172	3.95666	0.123429	0.122923	0.695848	1.8297	17.1009	0.410043	0.353111	3.60068	1.84542	0.103803
Ar50-47-N1-1	17	3.14844	0.0867124	0.0389817	0.637501	1.15825	0.304219	0.0116942	0.393993	0.0549677	0.117285	0.189184	2.22929	0.0199682	0.327998	0.0352162	0.0181128	0.00346476	0.0380929	0.00203871	0.0034294	0.11345	0.0635764	0.388105	0.0125666	0.0325581	0.0618508	0.00237371	0.219764	0.0695632	0.13417	0.190628	0.416747	0.258822	9.89132	0.00697682	0.0172618	0.92689	2.85787	0.148839	0.107953	0.799122	5.52123	13.5594	0.521458	0.342831	4.18536	4.98334	0.0377142
Ar50-47-N1-2	17	0.780468	0.250102	0.04493	5.961	1.23767	0.45912	0.00769034	0.14285	0.0471416	0.029364	0.270726	1.12568	0.0382879	0.472079	0.0410841	0.0218421	0.00158879	0.0211899	0.00315621	0.00406916	0.162024	0.107277	0.280814	0.0168894	0.0597321	0.0691897	0.00208831	0.254393	0.0780597	0.133252	0.380415	1.03106	0.221768	10.1123	0.0150697	0.0274643	1.00092	4.14053	0.35525	0.598715	3.5461	8.64494	14.3391	0.614415	0.932338	9.34423	4.60992	0.0766091
Ar50-47-N1-3	17	0.983599	0.471031	0.106348	4.39233	1.44137	0.582474	0.0124935	0.0730838	0.0643949	0.0326952	0.251529	1.09079	0.0275575	0.589491	0.0455144	0.0367946	0.00192654	0.0494942	0.0067424	0.00570855	0.407035	0.169163	0.521941	0.0283604	0.0651247	0.196709	0.00380428	0.293328	0.0994954	0.169142	0.231211	2.06696	0.357513	5.65075	0.0264138	0.0416711	1.20916	9.97859	0.438444	0.426266	2.7774	7.90682	17.6281	0.659624	0.688561	8.07195	4.28419	0.117196
Ar50-52-N1-1	18	0.826893	0.0255935	0.0301627	1.77937	0.970404	0.377527	0.00843012	0.107363	0.0246149	0.0331108	0.0788163	2.00536	0.00857017	0.268825	0.0614463	0.00848946	0.000521429	0.0305376	0.00166591	0.00524803	0.0815093	0.0313689	0.253575	0.0119502	0.0233226	0.0278735	0.0028278	0.422469	0.0624258	0.0854861	0.341615	0.460782	0.269209	7.28379	0.00532823	0.0305662	0.758696	2.1083	0.0829755	0.0968468	0.709687	2.89088	8.86067	0.311649	0.311956	3.85791	3.39515	0.0354227
Ar50-52-N1-2	18	3.07523	0.343113	0.121365	1.45186	0.979842	0.566667	0.00674438	0.0386036	0.0581749	0.131766	0.0642948	1.78463	0.0320953	0.979301	0.0119421	0.0271837	0.0059913	0.0120508	0.049274	0.00421851	0.337123	0.2232	0.548191	0.00914827	0.0397484	0.0460251	0.0031278	0.616522	0.0437657	0.169204	0.0471552	0.312172	0.110003	4.6735	0.016429	0.0145883	0.636988	7.71162	0.277098	0.226187	1.42891	6.80102	11.0928	0.273208	0.228828	3.52737	5.14481	0.0305865
Ar50-52-N1-3	18	0.44988	0.0194597	0.0275289	2.55889	0.623069	0.31597	0.00336587	0.0718566	0.0268918	0.0125638	0.108209	0.875147	0.0109734	0.253294	0.0616007	0.00595057	0.000818785	0.0261735	0.00317129	0.00359393	0.0720782	0.0491085	0.241193	0.00769632	0.0163575	0.0199367	0.00381612	0.261041	0.0441352	0.0710575	0.299843	0.417342	0.292016	7.89741	0.0104114	0.0301551	0.758906	1.98184	0.151965	0.119996	0.641654	2.67445	6.59336	0.349633	0.304128	3.51746	2.70135	0.0255314
Ar50-52-nl1-1	19	0.458079	0.104675	0.0452534	1.16276	0.970933	0.444977	0.0198098	0.0262798	0.0434128	0.0224948	0.0593335	1.71576	0.0231203	0.371274	0.0407445	0.0246955	ND	0.0261777	0.0163623	0.00682434	0.153524	0.0698428	0.371584	0.00832862	0.0434733	0.0647016	0.00629489	0.778769	0.0986093	0.114772	0.227592	0.943143	0.225212	5.6155	0.00399829	0.0263716	1.23007	3.7695	0.105119	0.0736776	0.631243	3.6148	19.1869	0.299638	0.215177	3.89797	4.33046	0.0635892
Ar50-52-nl1-2	19	0.621903	0.402385	0.0590679	0.652663	1.16501	0.541354	0.01607	0.17028	0.07045	0.0238533	0.139933	0.453062	0.0397443	0.395467	0.0453306	0.0482686	ND	0.0110272	0.00456823	0.00429881	0.746038	0.121113	0.564784	0.0163398	0.0400797	0.172242	0.00606049	0.472351	0.0825006	0.224148	0.15499	1.23225	0.147973	2.21024	0.0069025	0.0164794	1.59874	17.4371	0.457882	0.251086	1.89027	6.10178	29.4749	0.53033	0.311206	4.94234	3.03581	0.404881
Ar50-52-nl1-3	19	0.585488	0.168973	0.0816038	0.761609	1.02841	0.514361	0.0158201	0.0617938	0.0494518	0.0194677	0.148184	0.852228	0.0334326	0.533225	0.0445929	0.0286373	ND	0.0266883	0.00445645	0.00446937	0.210864	0.0812628	0.343998	0.0134153	0.0345418	0.0752978	0.00818494	0.719477	0.0744561	0.165436	0.183154	0.878866	0.228153	1.29363	0.0082748	0.0289152	1.3246	5.6742	0.187189	0.169085	1.15896	3.76194	22.8327	0.364924	0.376966	5.05027	3.80165	0.179658
Ar50-55-as3-1	20	0.525051	0.213064	0.0508396	2.51546	1.36052	0.535645	0.0214084	0.21404	0.0522469	0.0156465	0.100771	1.37959	0.0271551	0.465933	0.10168	0.0340971	0.000334769	0.0316248	0.00230142	0.00799407	0.820006	0.103338	0.638434	0.0160671	0.0481083	0.0912584	0.00638767	0.288215	0.22335	0.189452	0.210655	0.843177	0.323934	13.0036	0.0435414	0.0424476	1.14237	18.8558	2.12375	0.654847	3.66915	7.78084	12.651	1.40892	0.438907	5.69142	1.66547	0.0676143
Ar50-55-as3-2	20	0.468765	0.102636	0.0465665	2.91335	0.966392	0.448711	0.00979823	0.260649	0.0419878	0.0167441	0.15666	1.48138	0.0182657	0.272927	0.0733863	0.0173303	0.00206958	0.0273321	0.00135577	0.00544067	0.232059	0.0931691	0.294369	0.0180315	0.038135	0.0979488	0.0076061	0.446118	0.22548	0.130208	0.10513	0.621959	0.200421	11.2035	0.0105752	0.0270396	1.15754	5.88705	0.698227	0.331787	1.96025	5.26529	11.0241	0.863077	0.405354	5.04225	2.95901	0.0346073
Ar50-55-as3-3	20	0.853505	0.554164	0.0617841	5.69045	2.06199	0.759736	0.0245776	0.363657	0.0833956	0.0277955	0.247647	2.91742	0.0320257	0.612132	0.102673	0.0563494	0.00221964	0.0437561	0.00357565	0.00911213	0.81006	0.117747	0.420805	0.0238849	0.0768117	0.153601	0.00806351	0.739522	0.22876	0.201355	0.503434	1.42232	0.392523	9.31879	0.0468355	0.0545157	1.70115	19.7349	1.91735	0.781537	3.46895	8.3884	21.8389	1.81235	0.649615	6.04829	2.79011	0.108807
Ar50-55-N1-1	21	0.609626	0.512286	0.0860926	2.40313	1.08562	0.633446	0.0113948	0.149717	0.0606439	0.0251776	0.0922807	1.41508	0.0416246	0.988257	0.0181126	0.0353771	ND	0.0163342	0.00214247	0.00408205	0.426854	0.331285	0.588609	0.0583584	0.0473651	0.618779	0.00992748	0.211756	0.0525319	0.253258	0.101593	1.29233	0.157832	3.66258	0.00592331	0.0186465	1.27494	10.6177	0.607978	0.34769	1.76651	7.7848	14.0795	0.531329	0.407598	5.24744	5.16546	0.103387
Ar50-55-N1-2	21	0.642918	0.148078	0.0958189	0.229236	1.35945	0.592161	0.0182073	0.0749257	0.0615629	0.0221714	0.11279	2.6187	0.0161588	1.7635	0.029447	0.037361	ND	0.0104817	0.0091544	0.0054111	0.595897	0.109479	0.431606	0.0269369	0.0226161	0.334824	0.0092563	0.681229	0.124548	0.198324	0.264947	0.445266	0.134884	0.0421314	0.0277064	0.0253666	1.551	14.2206	0.661821	0.188887	1.04601	5.17666	22.6708	0.849663	0.239905	3.10031	2.65045	0.0766014
Ar50-55-N1-3	21	0.367974	0.10023	0.0405898	0.0603984	1.09441	0.453981	0.0210695	0.424953	0.0246272	0.0126154	0.074377	1.52555	0.0225243	0.298201	0.04428	0.0557968	ND	0.0110615	0.000787585	0.00391743	0.123739	0.0634394	0.282208	0.0216155	0.0291757	0.170816	0.01613	0.718917	0.058724	0.206739	0.166146	0.574019	0.102346	0.178448	0.00478624	0.0163777	1.51775	3.60231	0.228852	0.144832	1.1248	7.86841	16.6017	0.642576	0.426188	4.9831	8.73332	0.080737
Ar50-58-nl1-1	22	0.374812	ND	0.0163655	2.05489	0.823094	0.296303	0.0101218	0.17678	0.0223017	0.0112528	0.0663637	1.00829	0.00417609	ND	0.0450499	0.00815097	ND	0.0324579	0.000780269	0.00472153	0.123558	0.0368746	0.10418	0.00942136	0.0189236	0.0148954	0.00290669	0.351547	0.0484378	0.123567	0.282646	1.15248	0.408328	3.88487	0.0215756	0.0508003	1.27106	2.99813	0.189118	0.0909298	0.533719	2.02914	12.8922	0.425206	0.249396	2.95465	1.83306	0.0332023
Ar50-58-nl1-2	22	0.484439	ND	0.0367575	0.719972	0.866021	0.351795	0.0126557	0.140369	0.0222525	0.0157484	0.0845795	1.63232	0.00903635	ND	0.0531789	0.0113018	ND	0.0457268	0.00266435	0.00304809	0.116704	0.0621279	0.176333	0.0141289	0.0310692	0.0325869	0.00545545	0.391447	0.0527775	0.0678759	0.308566	0.885868	0.347287	3.47763	0.0225645	0.0362635	0.983459	2.95172	0.113129	0.105185	0.646354	2.77178	14.0699	0.38675	0.317436	3.7972	2.71725	0.0278565
Ar50-58-nl1-3	22	0.307653	ND	0.0196976	0.974689	1.00541	0.26701	0.0069567	0.136562	0.0341036	0.0111623	0.0979546	1.83685	0.0130107	ND	0.0416999	0.00878237	ND	0.0508706	0.00133652	0.00506648	0.153907	0.0448464	0.148608	0.0106457	0.0256744	0.0282243	0.00205784	0.302804	0.062984	0.15582	0.229497	1.2409	0.33252	6.0806	0.0221716	0.0434088	1.49949	4.47693	0.258269	0.107261	0.645974	2.27323	16.0729	0.592283	0.269398	3.21857	1.74403	0.0656705
Ar50-60-as1-1	23	1.92457	0.0500793	0.0259413	1.93196	1.01515	0.269798	0.0121943	0.283813	0.0313426	0.0699134	0.0902249	2.42005	0.0132836	0.30302	0.0469035	0.0140974	0.00156816	0.0346014	0.00189359	0.00544818	0.127654	0.0351622	0.401818	0.00820111	0.0297889	0.0201079	ND	0.420439	0.0794494	0.112083	0.349046	0.371953	0.300107	8.3155	0.00919857	0.0329019	0.936935	3.45898	0.161754	0.144666	0.989982	3.75015	13.2133	0.483605	0.417439	4.77964	3.15186	0.0280871
Ar50-60-as1-2	23	3.23774	0.0425899	0.0401226	3.19173	1.07999	0.243722	0.0238261	0.268169	0.0313057	0.117644	0.125302	2.55592	0.011604	0.362406	0.0530359	0.0150744	0.00188072	0.0351354	0.00308161	0.00477049	0.111489	0.0655634	0.670999	0.00964939	0.0373374	0.0233637	ND	0.511772	0.0755184	0.14023	0.285154	0.462825	0.335545	5.35695	0.0287529	0.0375141	0.914929	3.05567	0.216199	0.199347	1.49511	4.82898	15.9539	0.636853	0.701865	6.72558	4.80548	0.0296566
Ar50-60-as1-3	23	3.47883	0.224956	0.0405058	7.4132	1.02282	0.252961	0.0154274	0.0731748	0.0297967	0.119919	0.130177	1.95693	0.00630769	0.261895	0.0361052	0.0174455	0.00295411	0.0490924	0.00543254	0.00585737	0.106342	0.0352148	0.476599	0.0106385	0.0392675	0.0376394	ND	0.341791	0.0662315	0.0913164	0.360325	0.539766	0.367451	4.37515	0.0115053	0.0350159	0.591	2.536	0.171785	0.188902	1.25271	3.25844	11.9141	0.474045	0.530683	4.63525	2.80376	0.0171198
Ar50-60-N1-1	24	0.71657	0.0293836	0.0258296	3.35695	1.31487	0.421386	0.0219863	0.0848831	0.0207851	0.0271686	0.086069	1.84217	0.00780624	0.302203	0.0613368	0.00822101	0.00313046	0.0256507	0.00295086	0.00686997	0.0567788	0.0319764	0.187932	0.010243	0.017035	0.0143007	0.00300914	0.378983	0.021195	0.0875823	0.481022	0.328505	0.289736	6.67046	0.0064517	0.0284268	0.428978	1.56337	0.112943	0.151681	0.990504	3.55088	4.74501	0.20872	0.345397	4.20734	3.55619	0.019256
Ar50-60-N1-2	24	0.485001	0.0621034	0.0268833	1.75002	1.12076	0.377032	0.0129215	0.0605623	0.0284302	0.0179785	0.136801	1.59585	0.00993426	0.279141	0.0392668	0.0122964	9.61e-05	0.0154263	0.00580697	0.00458857	0.0936181	0.0522502	0.231056	0.0148772	0.02048	0.0371355	0.00687688	0.437732	0.0523163	0.0948367	0.290908	0.415902	0.106339	3.13732	0.00366396	0.01869	0.657852	2.80993	0.0930731	0.061937	0.571736	2.84242	10.5652	0.321183	0.181444	2.67192	2.24711	0.0583966
Ar50-60-N1-3	24	0.462693	0.0241622	0.0214957	0.258749	0.872807	0.320239	0.0066076	0.104809	0.0215643	0.017009	0.0939963	1.72585	0.00875641	0.245103	0.0535833	0.0118679	0.000100419	0.0272179	0.00235685	0.00420617	0.118383	0.028255	0.171465	0.01354	0.0144479	0.035689	0.00534547	0.314929	0.0555819	0.0781454	0.366652	0.566492	0.232411	4.2086	0.00558332	0.0249904	0.783225	2.97274	0.0832628	0.0460802	0.399309	2.08894	10.557	0.246102	0.1145	1.61963	1.51221	0.0602661
Ar50-64-N2-1	25	0.795731	0.188408	0.0709634	5.46275	1.04413	0.551526	0.0138816	0.0554409	0.0354034	0.0299456	0.165913	2.80962	0.013552	0.525764	0.0520356	0.0128015	0.00481765	0.0381583	0.00448241	0.00617095	0.116235	0.0968573	0.491837	0.0149656	0.0420522	0.0550466	0.00547294	0.549248	0.0763395	0.117927	0.244938	0.698138	0.339483	6.48626	0.00915431	0.0273152	0.755012	3.44725	0.214244	0.143281	1.02458	3.91702	12.4952	0.454643	0.376115	5.29044	3.19127	0.0318594
Ar50-64-N2-2	25	0.701137	0.117887	0.0563254	0.26545	1.25499	0.455547	0.00940153	0.201414	0.0686755	0.0255971	0.272211	0.996527	0.032367	1.01315	0.0475265	0.0124411	0.000557171	0.0219885	0.00563822	0.00426569	0.249489	0.103886	0.37918	0.0274723	0.0285778	0.111145	0.00278109	0.702842	0.0653884	0.17611	0.226596	2.67239	0.282813	0.101493	0.0151063	0.0472949	1.05199	6.39931	0.275436	0.132377	0.681698	2.13324	18.6344	0.441468	0.204652	2.23145	1.28195	0.0998778
Ar50-64-N2-3	25	0.376803	0.0273068	0.0355521	2.46663	0.787992	0.44793	0.00697739	0.157501	0.0318609	0.0160722	0.0854537	1.83699	0.0122543	0.213781	0.0659955	0.0158963	0.000190607	0.0362642	0.00403335	0.00485743	0.0861315	0.0453634	0.223261	0.0168353	0.0283462	0.0498786	0.00393357	0.490447	0.0879977	0.120921	0.236063	0.580034	0.311602	5.2173	0.00524514	0.0331221	1.53777	2.34932	0.0854741	0.0837043	0.709029	3.08406	15.9806	0.506672	0.442993	5.29006	3.86817	0.0500178
Ar50-65-N1-1	26	0.427525	0.0511305	0.0345117	1.76394	0.893604	0.318795	0.0167154	0.058214	0.0322264	0.0176293	0.171354	0.917837	0.0147501	0.273628	0.0382753	0.00632189	0.0012584	0.0372837	0.00236011	0.00554295	0.159793	0.0491886	0.259803	0.0138627	0.0198191	0.0687142	0.00343367	0.161281	0.0576955	0.0833154	0.205708	0.57903	0.275716	8.21245	0.00731878	0.0296284	0.561126	3.63223	0.215036	0.116081	0.693419	2.21664	8.40254	0.322293	0.174083	2.42092	1.28318	0.0281592
Ar50-65-N1-2	26	0.271452	0.037135	0.0213059	5.46854	0.670569	0.301624	0.00618297	0.08537	0.0324823	0.0117267	0.125911	0.724156	0.0208295	0.242467	0.031725	0.00544856	0.000732921	0.0329574	0.0019995	0.00311619	0.096976	0.0533267	0.15924	0.00776273	0.0202286	0.0116699	0.00401758	0.276472	0.0323882	0.0814251	0.347482	0.613145	0.302263	7.02717	0.00841231	0.0241469	0.833068	2.19574	0.211379	0.149434	0.87111	2.45742	6.50335	0.352989	0.314152	3.59787	1.70529	0.0197894
Ar50-65-N1-3	26	0.556127	0.0648314	0.0360014	5.33486	1.0234	0.40189	0.00924708	0.0697949	0.0274347	0.01681	0.117932	1.40814	0.0123436	0.301416	0.0509253	0.00796542	0.0011933	0.0343746	0.00410802	0.00534153	0.0936396	0.0474942	0.215161	0.00999953	0.0165173	0.0279124	0.00421358	0.206586	0.0565895	0.0759862	0.341972	0.662758	0.297543	7.87523	0.00708724	0.0297932	0.56467	2.34598	0.129754	0.146458	0.762919	2.39355	6.24359	0.340349	0.247833	3.09725	1.73586	0.023787
Ar50-68-N1-1	27	0.501377	0.0453766	0.0259494	2.13509	0.906441	0.433261	0.0100307	0.0998439	0.021493	0.0224235	0.0773132	0.957289	0.0161156	0.29747	0.0371091	0.0107984	0.000665304	0.0307427	0.00205595	0.00504971	0.0812905	0.0287714	0.108452	0.00714707	0.0174534	0.0270274	0.00399692	0.176086	0.0846928	0.0935942	0.250834	0.302592	0.251368	8.08981	0.00664221	0.0349442	0.531594	2.08501	0.133883	0.0884032	0.583027	2.34134	6.84771	0.317598	0.251781	3.02673	2.58049	0.0300316
Ar50-68-N1-2	27	0.62488	0.0276029	0.0373276	2.07761	1.13154	0.455371	0.00815516	0.0743011	0.027744	0.0300137	0.158886	1.52638	0.00804332	0.280158	0.0617215	0.00666163	0.00275453	0.0288027	0.00185427	0.00536253	0.107991	0.034782	0.140108	0.00957683	0.0237267	0.0164573	0.00194146	0.17188	0.0868388	0.124428	0.237749	0.29037	0.303248	9.89276	0.00603026	0.0398199	0.803448	2.82846	0.149025	0.104253	0.729793	2.77738	10.4045	0.488785	0.28374	3.74099	2.72034	0.0469505
Ar50-68-N1-3	27	0.326603	0.0364268	0.0271211	0.540466	0.77868	0.260916	0.00746163	0.0810921	0.0259743	0.007917	0.0783552	1.26053	0.0103469	0.249844	0.0399133	0.00274398	0.000558287	0.0190937	0.00144378	0.00215079	0.120249	0.0311146	0.132246	0.0132948	0.0162875	0.0417491	0.00384991	0.330899	0.0469007	0.0675791	0.124595	0.373199	0.202763	4.84491	0.0083947	0.025854	0.690107	2.93713	0.0996283	0.073144	0.361639	1.05897	10.3284	0.295123	0.164737	1.77138	0.842216	0.0450253
Ar50-70-N2-1	28	0.326057	0.0170939	0.0189781	0.517868	0.719629	0.312042	0.00427417	0.093131	0.0357088	0.0137032	0.0864546	1.73482	0.0123336	0.136788	0.0424641	0.0154087	0.000226172	0.0289501	0.000845018	0.00464573	0.151583	0.037329	0.245106	0.0140076	0.0237848	0.0767846	0.00463408	0.450364	0.113364	0.082551	0.212046	1.4905	0.23923	5.50487	0.00432037	0.0127802	1.26409	3.80833	0.201923	0.055091	0.525366	2.33929	18.5023	0.604144	0.197801	2.55509	1.93965	0.0471848
Ar50-70-N2-2	28	0.266789	0.0148192	0.0139085	0.979508	0.683011	0.265766	0.00609955	0.076575	0.0221557	0.00901064	0.0914268	1.65272	0.00858098	0.113219	0.0591281	0.00668799	0.000105535	0.0297786	0.00348359	0.00370553	0.0785528	0.0272804	0.136558	0.00785213	0.0157303	0.030599	0.00555685	0.344425	0.0546893	0.0637822	0.442443	1.03867	0.337296	4.92613	0.00258981	0.0172769	0.885266	2.06609	0.0982344	0.0886502	0.546118	2.71755	6.11781	0.248499	0.16033	2.35527	1.94893	0.0170353
Ar50-70-N2-3	28	0.886519	0.0421104	0.05003	4.0745	1.87136	0.806026	0.00961847	0.209911	0.0553157	0.0434123	0.239662	2.29879	0.0204514	0.398738	0.084844	0.0280696	0.00270282	0.0825529	0.00295314	0.00615701	0.100486	0.0869605	0.347353	0.0176751	0.0525374	0.049396	0.00846488	0.829789	0.0940427	0.163524	0.450977	4.86906	0.604197	16.995	0.00844593	0.0511428	1.87669	2.8486	0.183205	0.177445	1.47895	7.49613	16.4412	0.654739	0.893618	8.02484	8.75254	0.0532019
Ar50-71-N2-1	29	4.53225	0.25261	0.0344251	8.60747	1.01446	0.27272	0.0128286	0.217803	0.05519	0.173229	0.107998	2.9506	0.0353793	0.484813	0.0440469	0.0173595	0.00566016	0.0423567	0.00105253	0.00625763	0.110112	0.0691686	0.818729	ND	0.057828	0.021518	0.00130214	0.244953	0.0294648	0.213913	0.401265	0.876389	0.393014	3.67594	0.00962095	0.0303946	1.24632	3.02634	0.260958	0.407442	2.9136	7.5908	10.8862	0.443532	0.656348	6.1646	3.32021	0.0319674
Ar50-71-N2-2	29	2.72095	0.0345906	0.0443048	0.864318	0.998831	0.203559	0.0112447	0.17654	0.0287634	0.098128	0.0431834	3.04393	0.0153174	0.316168	0.0552081	0.0184607	0.00239838	0.0355686	0.0032521	0.00537904	0.132042	0.0225548	0.519855	ND	0.0346734	0.0202907	0.00138901	0.352493	0.0774141	0.154607	0.385693	0.605878	0.321016	2.20577	0.00638341	0.0247157	1.27697	3.3738	0.133554	0.114668	1.03076	5.04288	18.0857	0.552354	0.468847	5.55766	5.13168	0.0563431
Ar50-71-N2-3	29	3.23404	0.0465444	0.0535036	7.15935	1.25065	0.267601	0.00834914	0.236207	0.0431949	0.124199	0.138788	2.36928	0.0239892	0.251815	0.0653426	0.0136898	0.00396196	0.0474798	0.00148573	0.00654223	0.0762749	0.0279204	0.434705	ND	0.03675	0.0129073	0.000718037	0.431554	0.0549788	0.171321	0.492325	0.633047	0.389552	2.61001	0.00496361	0.0280869	1.29197	2.22399	0.157305	0.160645	1.24517	5.90493	11.4437	0.448503	0.543986	5.82295	5.23692	0.032674
Ar50-74-N1-1	30	0.493598	0.0306314	0.0395817	3.68524	1.13463	0.292444	0.0102314	0.104443	0.030307	0.0187564	0.104926	2.35481	0.0139672	0.283636	0.0469124	0.00273335	0.000845597	0.0328242	0.00172875	0.00386662	0.0834304	0.0317134	0.211114	0.00808277	0.0265922	0.0273741	0.00400178	0.298902	0.074638	0.0664094	0.248719	1.08809	0.233993	6.50276	0.00540857	0.0267261	0.75549	2.27021	0.177082	0.156833	0.935693	3.32737	9.67609	0.376501	0.355077	3.55245	2.98545	0.0226931
Ar50-74-N1-2	30	0.449314	0.0941293	0.0409175	3.84612	0.876073	0.4503	0.00944039	0.169369	0.0478694	0.0178284	0.205067	1.57483	0.0233499	0.291583	0.0462765	0.00884795	0.000699251	0.0389937	0.00115212	0.0061384	0.29146	0.0684568	0.381379	0.0308077	0.0504071	0.132549	0.00324152	0.632281	0.145352	0.157056	0.193222	9.53221	0.234157	1.60502	0.0161217	0.0260389	1.1882	7.56021	0.432125	0.289906	1.70685	4.35016	16.0465	0.551393	0.417845	3.61135	2.62701	0.0541808
Ar50-74-N1-3	30	1.05295	0.0437079	0.0356441	4.91675	1.05449	0.443992	0.0170304	0.132866	0.0381921	0.0354624	0.11599	2.0112	0.0276059	0.411956	0.0546793	0.00191446	0.0023277	0.0355002	0.00102866	0.00416225	0.0753209	0.0501268	0.436668	0.0092684	0.031094	0.0242663	0.00838646	1.00316	0.0720644	0.108153	0.147266	1.80117	0.282683	2.11079	0.0100111	0.020797	0.548343	2.02711	0.117033	0.207863	1.28521	3.73594	10.7692	0.383966	0.500342	4.20281	3.25914	0.037313
Ar50-74-pl5-1	31	0.264017	0.0751401	0.0347586	1.36361	0.914784	0.289958	0.00771899	0.146433	0.0467713	0.011521	0.0692674	2.0975	0.0392387	0.294051	0.0498055	0.00959964	ND	0.0175566	0.00181778	0.00397637	0.218447	0.0598363	0.522564	0.0115799	0.0263432	0.0566689	0.00897763	0.879311	0.264219	0.0697776	0.0818645	0.428301	0.102459	5.19031	0.00693216	0.00789653	0.729165	5.33091	0.248264	0.173352	1.0318	2.96272	17.8663	0.371999	0.280024	3.66869	1.93811	0.0475927
Ar50-74-pl5-2	31	0.439159	0.276184	0.0598596	4.58675	1.45327	0.454363	0.00925515	0.114469	0.0647659	0.0154142	0.172816	2.64873	0.0259354	0.478491	0.0447765	0.0074126	ND	0.0213691	0.0026306	0.00618478	0.348363	0.131565	0.831389	0.0106697	0.0569102	0.0636662	0.0087268	0.57005	0.215644	0.116961	0.0830832	0.715747	0.19937	5.28705	0.0133582	0.0150359	0.789085	8.32928	0.385224	0.346771	1.77716	4.42144	18.2848	0.55401	0.468105	5.91871	2.41335	0.118196
Ar50-74-pl5-3	31	0.497386	0.0907649	0.0789676	3.02167	1.13579	0.427517	0.00424577	0.0927376	0.0698795	0.0153565	0.153035	2.2523	0.0391871	0.36737	0.0515293	0.00875444	ND	0.0323768	0.00191152	0.00358085	0.406266	0.0745155	0.683086	0.0141883	0.0418611	0.0558734	0.00898139	0.775004	0.280161	0.123791	0.0768763	0.93419	0.237653	6.67495	0.0128741	0.020173	1.09109	9.70318	0.53011	0.423882	2.01216	4.70326	16.8438	0.587634	0.468307	5.64816	2.0995	0.120282
Ar50-75-cas2-1	32	0.513805	0.214986	0.0415902	1.60531	0.849883	0.219345	0.00473124	0.207181	0.069317	0.0190866	0.107258	1.21135	0.0365386	0.455416	0.0380832	0.0165284	ND	0.020174	0.00206709	ND	0.319256	0.0774694	0.364927	0.00700299	0.0427866	0.108064	0.0017243	0.082054	0.047892	0.149842	0.061247	0.780989	0.177092	9.70826	0.0132459	0.0231202	0.728245	7.39407	0.343377	0.239372	1.72429	5.34143	8.20565	0.266616	0.194995	3.75527	2.01976	0.0256949
Ar50-75-cas2-2	32	0.799575	0.198508	0.0795401	6.74932	1.50932	0.636709	0.0123991	0.208546	0.0406115	0.0279982	0.141292	2.95451	0.0233153	0.411388	0.0544845	0.0154998	ND	0.0497432	0.0018764	ND	0.115446	0.0584824	0.30759	0.0109484	0.0691289	0.0602554	0.008071	0.657841	0.121483	0.175377	0.275385	1.08166	0.398509	6.18253	0.00881266	0.0404986	0.879514	3.51282	0.268452	0.190837	1.54789	5.99947	16.5007	0.614406	0.435513	4.96938	3.79767	0.0584297
Ar50-75-cas2-3	32	0.957581	0.0909845	0.0362602	0.650245	1.01323	0.45104	0.00524809	0.242453	0.0312346	0.0362224	0.0739465	3.38744	0.0311098	0.604479	0.0466864	0.0219518	ND	0.0216821	0.000402251	ND	0.393889	0.0637796	0.69015	0.0150279	0.0417112	0.130396	0.00503967	0.271298	0.0903035	0.134142	0.1501	0.541549	0.237952	3.34245	0.00968871	0.029617	1.34079	9.66997	0.441708	0.20334	1.58535	6.33288	12.8279	0.353327	0.200501	3.3705	2.61869	0.113896
Ar50-77-N1-1	33	0.419677	0.0277551	0.0334254	2.4115	0.957164	0.303857	0.00991018	0.0597428	0.0270526	0.0169539	0.139705	1.29654	0.0124798	ND	0.0352179	0.0124986	ND	0.0391346	0.0032374	ND	0.0819695	0.0493592	0.226335	0.0141161	ND	0.0431967	0.00409406	0.176767	0.0630987	0.0678757	0.192477	1.4349	0.278203	6.52794	0.00574751	0.0256908	0.626644	2.21064	0.121195	0.157389	1.04094	3.52839	7.5669	0.288284	0.331444	4.2537	2.96415	0.0204068
Ar50-77-N1-2	33	0.369089	0.0222059	0.0333644	1.472	0.908688	0.27822	0.0101272	0.0922282	0.0185104	0.00894573	0.0550808	1.63915	0.00810693	ND	0.0462086	0.00872485	ND	0.0320461	0.00157094	ND	0.0702004	0.027174	0.166034	0.0107698	ND	0.0216565	0.00546663	0.615269	0.0482318	0.0557398	0.258005	1.5525	0.309612	5.69224	0.00426305	0.0245701	0.722494	1.84482	0.0875934	0.0687174	0.517352	2.14686	7.68448	0.271672	0.23402	2.96321	2.24845	0.0260827
Ar50-77-N1-3	33	0.291973	0.0168407	0.0252548	1.01928	0.896958	0.324723	0.00465722	0.0776314	0.0226059	0.0129647	0.0484368	1.81262	0.00874423	ND	0.0468915	0.00813464	ND	0.0297937	0.000918715	ND	0.112442	0.019447	0.156126	0.0114817	ND	0.0350172	0.00415903	0.238279	0.0400831	0.104596	0.283028	1.14906	0.234052	5.21578	0.00254469	0.0273223	0.896264	2.8094	0.0900225	0.0525433	0.415062	2.08211	9.01608	0.249873	0.161955	2.13919	1.95912	0.0328203
Ar50-80-N1-1	34	0.571194	0.0381902	0.0230749	1.48435	1.06161	0.392555	0.0159568	0.0677901	0.0215268	0.0211651	0.0995242	1.94226	0.0142498	0.325112	0.0495264	0.00346779	0.00210308	0.0212192	0.00273357	ND	0.0592015	0.0365482	0.198915	0.00592963	ND	0.0265702	0.00490064	0.337151	0.0353852	0.0709924	0.314625	0.28546	0.187451	7.78124	0.00828665	0.0188149	0.328899	1.48449	0.0926701	0.109081	0.757663	2.97816	4.1258	0.159532	0.252167	3.27006	2.85265	0.0307242
Ar50-80-N1-2	34	0.359967	0.0153283	0.0224428	3.04577	0.911682	0.320958	0.0108648	0.0819325	0.0304046	0.0153766	0.140092	1.47766	0.00913436	0.239454	0.0393773	0.00268847	0.0010631	0.0391648	0.00343486	ND	0.0458592	0.0292405	0.163678	0.00765462	ND	0.014559	0.00334782	0.275237	0.0574552	0.0669423	0.488601	0.335341	0.37694	7.73259	0.00948919	0.0405167	0.644135	1.14417	0.105607	0.0869067	0.564582	2.12324	4.33119	0.260433	0.277642	3.2706	2.51133	0.0162503
Ar50-80-N1-3	34	0.218862	0.0252287	0.0262596	0.652582	0.737963	0.295416	0.0055329	0.153464	0.0371827	0.0083534	0.10015	1.98321	0.0117863	0.202183	0.034055	0.00612789	0.000583657	0.0265974	0.00166039	ND	0.103256	0.0255008	0.161191	0.0211312	ND	0.084699	0.00404668	0.366549	0.0473699	0.126052	0.246457	0.333621	0.199707	8.53259	0.00567702	0.0228347	1.12876	2.7504	0.0991368	0.035289	0.322084	1.83985	13.2447	0.316038	0.135573	1.9099	1.51026	0.040872
Ar50-80-N2-1	35	0.340785	0.0292289	0.03882	0.416464	1.20224	0.311048	0.00881482	0.0565474	0.0373051	0.0104993	0.0867205	1.47035	0.00561337	0.222277	0.0532841	0.0235248	0.00203687	0.0427989	0.00239196	0.00392065	0.0731162	0.0392679	0.213765	0.0190635	0.0247104	0.0511408	0.00155574	0.239419	0.0757203	0.104857	0.299471	0.299597	0.302603	8.76644	0.00796724	0.0394561	0.88318	2.11807	0.147711	0.0785019	0.458826	1.42284	13.8565	0.402816	0.256699	2.30494	1.24325	0.0370543
Ar50-80-N2-2	35	0.407634	0.0295838	0.0265075	1.58341	0.988441	0.366035	0.0143629	0.0745834	0.0319971	0.019572	0.13971	2.17629	0.00940252	0.281661	0.0520512	0.00348274	0.00247516	0.024616	0.00140957	0.00506423	0.0458396	0.0373473	0.23822	0.0138041	0.0181364	0.0257705	0.00474663	0.318111	0.0491028	0.0790581	0.631753	0.347113	0.190586	8.04191	0.00551836	0.0259718	0.478345	1.20901	0.0841721	0.087221	0.56659	1.89057	4.22265	0.161356	0.229001	2.40537	1.79165	0.0362918
Ar50-80-N2-3	35	1.50304	0.0327207	0.045157	0.399858	1.06811	0.42967	0.0189974	0.175666	0.03035	0.0661159	0.063598	2.3588	0.0110841	0.448248	0.0378039	0.00597436	0.00331883	0.021252	0.00100773	0.00578329	0.0878702	0.0363248	0.227688	0.0121799	0.0163476	0.0291139	0.00238569	0.245705	0.0370954	0.117666	0.686553	0.466359	0.123694	5.51049	0.00459359	0.0192464	0.697928	2.03216	0.0994495	0.050237	0.353265	2.58663	6.90404	0.207728	0.10861	1.59307	1.89037	0.0629354
Ar50-82-dg1-1	36	1.10873	0.124131	0.000645087	0.839257	0.00255426	0.00501999	0.0641769	0.793257	0.00279833	0.0419729	0.0442372	1.11095	0.0159319	2.83638	0.00693597	0.000164681	0.00377856	0.000455415	ND	ND	0.16596	0.0266453	0.11386	0.0254446	ND	0.00371955	0.00012382	0.0439648	0.00559705	0.00740418	0.00213316	0.0808966	0.000455415	0.000455415	0.00200133	0.00156511	0.000453688	2.99025	0.0720831	0.0769515	0.534862	1.33401	0.000646689	0.000455415	0.000455415	0.000455415	0.000455415	0.0445158
Ar50-82-dg1-2	36	0.274041	0.0230058	0.0191337	2.92058	0.790085	0.222749	0.00345411	0.0663128	0.0270663	0.00954152	0.101592	0.927287	0.00523071	0.153416	0.0443891	0.0148092	0.000807164	0.0338089	ND	ND	0.0516943	0.0279657	0.191717	0.00882414	ND	0.0216089	0.00288728	0.211989	0.0394005	0.0640079	0.230495	0.387533	0.296234	6.25642	0.00930923	0.031006	0.687257	1.42335	0.151016	0.0929256	0.561674	1.89015	7.16499	0.386604	0.279787	3.32673	1.92582	0.0192329
Ar50-82-dg1-3	36	0.341047	0.0184579	0.0193458	1.21383	0.847711	0.319448	0.00542131	0.120023	0.0296753	0.0128779	0.108674	1.12884	0.00698991	0.155926	0.0569323	0.0205532	0.000570876	0.0496614	ND	ND	0.0800414	0.0319711	0.170425	0.012412	ND	0.0314129	0.00485477	0.231983	0.0516319	0.0675093	0.245969	0.62641	0.375865	4.56363	0.00255588	0.0342807	0.741033	2.51009	0.135783	0.124721	0.81685	2.80642	10.2268	0.380873	0.331436	3.74472	2.42364	0.0363878
Ar50-83-N1-1	37	0.666959	0.144632	0.0809193	1.31425	1.74015	0.638349	0.0102134	0.284912	0.103187	0.0259619	0.310403	1.84703	0.0383752	0.462355	0.102124	0.0435945	ND	0.0455858	0.00629609	0.00534561	0.400327	0.112198	0.754772	0.0326801	0.0451886	0.13726	0.0106518	0.880412	0.166728	0.289162	0.242943	0.758045	0.351927	10.875	0.0192173	0.0450206	2.94488	10.5363	0.708695	0.424577	2.90987	11.3998	39.1017	1.29411	0.746222	8.9598	7.45021	0.228044
Ar50-83-N1-2	37	0.272135	0.0272856	0.0335986	2.84452	0.829432	0.332465	0.00608624	0.103223	0.0305811	0.00596508	0.183765	1.21652	0.0124008	0.181932	0.0466328	0.00736081	ND	0.0172593	0.00249054	0.00345444	0.0579064	0.0498856	0.202924	0.0125409	0.0247446	0.0233577	0.00644192	0.616987	0.0457743	0.0976206	0.219625	0.642588	0.251008	0.334365	0.00348191	0.0199454	1.16332	1.79681	0.107985	0.191623	1.33579	4.7016	7.94023	0.34791	0.540731	6.17291	4.19102	0.0246067
Ar50-83-N1-3	37	0.776158	0.0852272	0.0348667	0.691497	1.05659	0.394416	0.00843137	0.150754	0.0394394	0.0260123	0.0995161	2.42401	0.0214489	0.377889	0.0452999	0.0161407	ND	0.0330903	0.00110012	0.00497736	0.0667555	0.0186524	0.181899	0.00926346	0.0269887	0.0406976	0.00270227	0.231318	0.0286026	0.0982259	0.305555	0.759184	0.227126	5.89747	0.00532342	0.0221081	0.706898	1.8801	0.0818454	0.0586076	0.49183	3.32017	9.42305	0.290347	0.212148	2.89955	3.89242	0.0282693
Ar50-83-N2-1	38	0.357555	0.0333485	0.0443385	3.36553	1.0433	0.443621	0.00622123	0.064873	0.0251655	0.013138	0.126538	1.46504	0.00897566	0.298788	0.0487671	0.00828164	0.00137178	0.0284828	0.00276691	0.00335187	0.0881471	0.046744	0.219886	0.011642	0.0235398	0.0220875	0.00654709	0.509196	0.0454091	0.100018	0.280463	0.974514	0.240619	0.5174	0.00888254	0.0286773	0.871017	2.29736	0.168728	0.179735	1.23111	4.33397	8.8908	0.366227	0.473977	5.15387	3.52785	0.0228444
Ar50-83-N2-2	38	0.668634	0.0528058	0.0604012	5.16015	1.22947	0.478393	0.0117806	0.0608248	0.0422535	0.0193997	0.162861	2.87329	0.00914153	0.388683	0.0346786	0.00518581	0.00129347	0.0353387	0.00244069	0.00795663	0.102089	0.0529528	0.416042	0.0131408	0.022877	0.0229696	0.00222523	0.288152	0.0558136	0.100478	0.35414	0.627321	0.344847	6.83596	0.00639024	0.0392178	0.715864	2.35952	0.116578	0.126277	0.752334	2.56486	9.71936	0.404598	0.292721	3.4709	1.92953	0.0226585
Ar50-83-N2-3	38	0.272622	0.0276519	0.0373625	4.5132	1.01867	0.361141	0.00908033	0.133841	0.0310027	0.00863159	0.124762	1.88383	0.0177029	0.283035	0.0535107	0.00684777	0.00132206	0.0258099	0.00270698	0.00321999	0.0782117	0.0485284	0.219806	0.010092	0.0188971	0.0198244	0.00310823	0.517017	0.0761025	0.105892	0.355017	1.10064	0.294436	1.01019	0.00425245	0.0349113	1.09938	2.2168	0.125837	0.187068	1.19291	4.38753	9.96693	0.493629	0.531201	5.9505	4.26877	0.0386681
Ar50-86-N1-1	39	0.723428	0.069705	0.0639303	2.20171	1.40159	0.561806	0.0140237	0.117407	0.0573587	0.0184783	0.0972066	1.84461	0.00888598	0.480151	0.0648975	0.00700835	0.00328925	0.0451301	0.00610444	ND	0.0833934	0.0547854	0.245454	0.0166	0.0218592	0.0213528	0.00744604	0.528637	0.073112	0.0868845	0.363103	0.375671	0.364964	4.83835	0.0086523	0.0335483	0.98313	2.1902	0.115132	0.179269	1.54271	6.84392	9.46074	0.315226	0.519501	6.14976	5.18844	0.0506748
Ar50-86-N1-2	39	0.303862	0.0340804	0.0350608	0.561477	0.916306	0.249995	0.00664502	0.112438	0.0280733	0.0103559	0.0861446	0.992676	0.00820603	0.213649	0.0382074	0.0250652	0.00145715	0.0226262	0.00308551	ND	0.0397574	0.0391907	0.131575	0.0163036	0.0333864	0.0545246	0.00305292	0.338118	0.0570498	0.106737	0.205401	0.287891	0.185493	7.99004	0.00135802	0.0241281	0.785946	1.28665	0.0658193	0.052764	0.558386	2.897	7.60892	0.246971	0.24514	3.01416	3.10378	0.0232488
Ar50-86-N1-3	39	0.34741	0.0394005	0.0281496	0.875664	0.815693	0.263651	0.00568608	0.0845105	0.0234023	0.0141152	0.118114	1.01832	0.0123777	0.250128	0.04555	0.00938636	0.000711589	0.026162	0.00117208	ND	0.0382766	0.0340539	0.113488	0.00342294	0.0195766	0.0232033	0.00113633	0.0881461	0.0383064	0.0809998	0.244323	0.337044	0.207351	7.87342	0.00442208	0.0155829	0.514507	1.10643	0.067894	0.0681758	0.513935	3.21319	5.21366	0.21576	0.218854	2.76952	3.46548	0.0241222
C100-01-N2-1	40	2.43863	0.021986	0.0192377	0.595215	0.812784	0.14838	0.0111107	0.113065	0.0177935	0.0964583	0.0142397	1.36868	0.00674044	0.178014	0.0413447	0.00229266	0.00378461	0.014354	0.00018038	ND	0.0525243	0.0115611	0.259835	0.00624786	0.00890139	0.016643	ND	0.254259	0.0325832	0.0947142	0.324885	0.380086	0.152042	1.03341	0.000385407	0.0246986	0.341328	1.19037	0.0584384	0.0457509	0.301219	1.52235	4.18831	0.105302	0.10672	1.58835	1.55061	0.0117168
C100-01-N2-2	40	3.294	0.057363	0.0258423	0.751913	0.974467	0.208953	0.018597	0.102346	0.0395058	0.121384	0.0860862	2.13714	0.0104323	1.23575	0.0489405	0.00561277	0.00708773	0.0338862	0.00122962	ND	0.117527	0.0373876	0.488261	0.0268236	0.0336138	0.0261641	ND	0.305487	0.0371668	0.134686	0.315774	0.807957	0.252891	5.14687	0.00587041	0.036615	0.643465	3.05485	0.124866	0.120992	0.628991	2.85818	11.4368	0.308799	0.265233	2.56902	2.08957	0.0444474
C100-01-N2-3	40	1.17736	0.146453	0.0599016	2.38547	0.792646	0.274642	0.00564654	0.0963474	0.0353585	0.0515735	0.121236	1.61615	0.0717964	0.808273	0.0425908	0.0059259	0.00123418	0.0278106	0.00229191	ND	0.138001	0.0309543	0.285257	0.00811226	0.0135843	0.0169982	ND	0.349682	0.0458806	0.0956007	0.196652	0.505698	0.250243	8.58522	0.0130217	0.0341484	0.967077	3.34291	0.278373	0.112887	0.635744	2.17126	10.9863	0.631701	0.229422	2.49636	1.35956	0.0224086
C100-04-N1-1	41	2.57011	ND	0.0253656	3.01074	0.938906	0.243639	0.0101456	0.110474	0.0158206	0.0930903	ND	1.38319	ND	ND	0.0550254	0.00924955	0.00370181	0.0366872	0.00241822	0.00450378	0.0706329	0.014588	0.298599	ND	ND	0.0212231	ND	0.200457	0.0225898	0.145533	0.630914	0.210413	0.273097	2.37716	0.0054198	0.0431216	0.777092	2.03612	0.09167	0.0796025	0.633613	2.84972	6.11993	0.179669	0.173329	2.28101	1.99208	0.0314057
C100-04-N1-2	41	0.93481	ND	0.0158753	2.53392	0.802456	0.255354	0.00500564	0.0933278	0.0265617	0.0387178	ND	1.28522	ND	ND	0.0360074	0.00603572	0.000656951	0.0235694	0.000751982	0.00561087	0.0986286	0.0165457	0.197922	ND	ND	0.0147745	ND	0.215705	0.0461468	0.0901539	0.290829	0.437397	0.232461	5.53115	0.00897524	0.0367314	0.669765	2.61265	0.166696	0.116818	0.763992	2.35063	8.19676	0.324838	0.319417	3.44515	1.92861	0.0370778
C100-04-N1-3	41	2.41018	ND	0.0181414	2.31771	0.71859	0.173305	0.023637	0.0671462	0.014954	0.0903487	ND	1.45002	ND	ND	0.0275388	0.00244731	0.003998	0.0236205	0.00198221	0.00388935	0.0763576	0.0156324	0.312715	ND	ND	0.00990798	ND	0.207558	0.0159557	0.0893354	0.387408	0.287865	0.228313	2.96162	0.00447243	0.0270274	0.330453	1.62532	0.10042	0.0876808	0.500197	1.72963	4.27033	0.154195	0.179684	1.92464	1.22631	0.0446853
C100-08-N2-1	42	1.78873	0.0175862	0.0165759	1.54563	0.965038	0.227514	0.0109385	0.124748	0.0237288	0.0708532	0.0439008	1.47769	0.00442584	ND	0.0552063	0.0104992	0.00256122	0.0272831	0.00101587	0.00408249	0.0547254	0.0164499	0.351265	0.00595286	0.0126632	0.0118613	0.00213345	0.568966	0.0350783	0.0881688	0.3611	0.21745	0.285713	1.72744	0.00632917	0.0397625	0.501651	1.72234	0.0821465	0.0826894	0.499909	1.81118	5.16049	0.146388	0.162561	2.07785	1.46574	0.0161446
C100-08-N2-2	42	1.806	0.0320455	0.0270884	1.12937	0.906783	0.250498	0.0122713	0.241407	0.0346703	0.0673586	0.0832617	2.35927	0.0130451	ND	0.0670399	0.00964437	0.00107602	0.0269294	0.0018176	0.00620917	0.0866496	0.0149938	0.420299	0.0121715	0.0230078	0.0281305	0.00243224	0.858524	0.0451296	0.137033	0.362889	0.377162	0.252879	0.21114	0.00589685	0.0280123	1.06151	2.44214	0.0862777	0.0735671	0.555816	2.45057	9.59331	0.189953	0.226125	2.56955	2.28606	0.0207424
C100-08-N2-3	42	0.984216	0.10624	0.014732	0.801979	0.902679	0.22499	0.00884582	0.10986	0.0359692	0.0408981	0.0950891	1.79504	0.00691504	ND	0.0348208	0.00346385	0.000495011	0.0264455	0.00063011	0.00495817	0.103258	0.0286853	0.287712	0.0148091	0.0267044	0.020366	0.00214484	0.615463	0.0318322	0.102869	0.222209	0.407258	0.26139	1.76052	0.00998783	0.0360852	0.651107	2.60131	0.0815498	0.118974	0.601571	1.24899	9.21079	0.274196	0.306424	2.43467	0.885113	0.0372961
C100-11-N2-1	43	1.30503	0.0166388	0.0212678	4.29215	0.853856	0.282448	0.0145452	0.0748037	0.0207083	0.0481548	0.082919	1.51554	0.00233678	0.174746	0.0423264	0.00253213	0.00128429	0.0330232	0.00126963	ND	0.0835114	0.0272771	0.288731	ND	ND	0.0123655	0.00288461	0.286278	0.0385475	0.0565247	0.367597	0.252192	0.281184	6.28778	0.00993496	0.0314432	0.465809	1.8724	0.172689	0.081089	0.419749	1.32597	6.16173	0.343446	0.176111	1.91307	1.0402	0.0209983
C100-11-N2-2	43	1.3817	0.0563068	0.0428867	3.79427	1.154	0.346742	0.0139591	0.163387	0.0280919	0.0515463	0.0752837	1.76303	0.0143015	0.316782	0.0503483	0.00710519	0.00150806	0.0331578	0.0011679	ND	0.10652	0.0210624	0.246715	ND	ND	0.0135834	0.00310698	0.392911	0.0274388	0.0706662	0.511018	0.320852	0.254035	5.76529	0.00461387	0.0392684	0.743058	2.77537	0.107075	0.0951496	0.694026	2.28542	7.28542	0.247613	0.244656	2.74777	1.8277	0.0503598
C100-11-N2-3	43	1.42436	0.0447535	0.02697	1.79538	0.820832	0.244703	0.00948264	0.118252	0.0226673	0.0591332	0.070008	1.54243	0.0105851	0.26301	0.0465255	0.00626312	0.00128964	0.0264	0.00342474	ND	0.0944007	0.0177306	0.260521	ND	ND	0.0116523	0.00285718	0.649037	0.0314398	0.0576746	0.34442	0.438721	0.254614	3.12104	0.00618433	0.0263436	0.517443	2.22909	0.103712	0.125569	0.757539	2.23278	5.89292	0.175944	0.243864	2.66107	1.59303	0.02456
C100-14-N1-1	44	1.11907	0.0164986	0.0219844	4.50011	0.697842	0.265095	0.0056584	0.110596	0.0331196	0.0422266	0.07624	1.71989	ND	ND	0.0379632	0.00702939	0.000941163	0.0341388	0.00391839	0.00412755	0.0933809	0.0311841	0.284679	0.00492156	0.0179669	0.0217	0.0021835	0.361378	0.0634594	0.0808811	0.223467	0.462238	0.221889	6.96719	0.0116014	0.034955	0.8532	2.40315	0.172177	0.108848	0.749571	2.64413	9.14837	0.451105	0.304856	3.28768	2.0734	0.0243713
C100-14-N1-2	44	0.827024	0.0205997	0.0184289	4.04458	0.958371	0.213303	0.00357333	0.0937996	0.0266363	0.0353368	0.043214	1.18999	ND	ND	0.0421755	0.0154082	0.000808727	0.0441885	0.00079305	0.00597663	0.0473945	0.0205133	0.175834	0.00992076	0.0227088	0.0102658	0.000518877	0.310631	0.0540286	0.0929697	0.237468	0.39193	0.257673	6.86306	0.00759484	0.0317091	1.01755	1.5581	0.134688	0.102912	0.700792	2.46636	7.81343	0.430897	0.302565	3.07554	2.16242	0.0239286
C100-14-N1-3	44	1.78219	0.0319764	0.0254062	4.06708	0.879571	0.195765	0.00879905	0.112908	0.0216894	0.0673963	0.049327	1.75253	ND	ND	0.0686324	0.0146744	0.00374218	0.0189986	0.0013645	0.00334895	0.0429587	0.0226495	0.285018	0.0119143	0.0156514	0.0132987	0.00158558	0.343394	0.0391352	0.10802	0.307866	0.198307	0.264292	7.44559	0.00290465	0.023746	0.73484	1.40715	0.108495	0.0839667	0.623732	2.39288	7.6164	0.362105	0.335611	3.22138	2.35807	0.0228783
C100-15-N1-1	45	1.49699	0.0456407	0.019403	1.65867	0.849256	0.209068	0.0234842	0.212847	0.0176863	0.0551523	ND	1.34776	ND	ND	0.046851	0.00987486	0.00155201	0.0249692	0.00102657	ND	0.0809576	0.0159483	0.208514	0.015768	ND	0.00572368	ND	0.262482	0.0294192	0.124246	0.272278	ND	0.274651	0.127011	0.00330912	0.0274932	0.964597	1.96108	0.0632609	0.0752813	0.541802	1.78524	4.39033	0.13563	0.18208	1.71913	1.20577	0.0284157
C100-15-N1-2	45	2.43941	0.0316095	0.0173922	1.25831	0.728049	0.168182	0.0204292	0.0834332	0.0179646	0.0858186	ND	1.45239	ND	ND	0.0516092	0.00411186	0.00283724	0.0212135	0.00262323	ND	0.0579024	0.0171261	0.28303	0.00860381	ND	0.00767143	ND	0.334355	0.0283046	0.0849757	0.385322	ND	0.219497	2.01555	0.00384135	0.0286545	0.357065	1.47879	0.0562733	0.08954	0.482679	1.57126	3.51699	0.120071	0.156361	1.79318	1.18712	0.0292132
C100-15-N1-3	45	2.11902	0.0248383	0.0192858	2.94962	0.885759	0.196577	0.0112964	0.0864339	0.0273147	0.0823032	ND	0.998789	ND	ND	0.0576017	0.0109261	0.00455492	0.0387063	0.000888131	ND	0.0505466	0.0154524	0.208435	0.00897079	ND	0.012096	ND	0.138258	0.027068	0.114088	0.312715	ND	0.338207	1.4646	0.00703545	0.032437	0.45813	1.37173	0.0648026	0.0963642	0.672937	2.06282	5.19687	0.166801	0.317975	2.75825	1.63225	0.0242365
C100-23-N2-1	46	1.76914	0.016333	0.0253724	0.40443	0.831008	0.227686	0.0131748	0.206174	0.0252164	0.0649237	0.0473607	1.70406	0.00464546	0.202448	0.0704622	0.0115461	ND	0.0242011	0.00194643	0.00530955	0.0939081	0.0186148	0.215706	0.0101052	0.0115325	0.0131937	0.00112811	0.34142	0.039982	0.0898435	0.405988	0.372864	0.266234	4.62744	0.00639765	0.0344545	0.919576	2.39248	0.105446	0.11005	0.611307	2.42066	7.79405	0.228549	0.289936	3.04332	2.20354	0.0286702
C100-23-N2-2	46	1.94631	0.0269794	0.0302329	0.298439	0.902287	0.29836	0.00800431	0.105323	0.0271631	0.0714372	0.0439653	2.32532	0.0054813	0.250271	0.0417733	0.0133967	ND	0.0198764	0.00298672	0.00409069	0.114062	0.0286928	0.26437	0.014457	0.0191845	0.0280894	0.00293899	0.597253	0.0543394	0.0988658	0.184886	0.525926	0.231405	6.13356	0.0106621	0.0351618	0.849603	2.85175	0.147682	0.0969868	0.646732	2.12271	12.5744	0.417847	0.250475	2.76671	1.76001	0.0339683
C100-23-N2-3	46	0.505154	0.642657	0.172477	5.31033	0.9602	0.354089	0.0153581	0.137393	0.0363064	0.0212072	0.271212	2.0232	0.246368	2.28157	0.0437459	0.00930248	ND	0.0252641	0.00398542	0.00506424	0.0972343	0.0313135	0.266858	0.0100919	0.0266713	0.0342169	0.00568858	0.471985	0.125342	0.0793033	0.315508	0.846979	0.239197	7.50056	0.00962896	0.0319564	0.721485	2.36561	0.145701	0.078199	0.529931	1.79094	8.94485	0.422316	0.20148	2.30991	1.49057	0.0307919
C100-24-N1-1	47	2.15928	0.166054	0.123982	0.271094	2.46478	0.839975	0.0367405	0.226215	0.150547	0.0925007	0.189794	4.63165	0.0648515	16.6946	0.0269278	0.0231802	0.00323588	0.0494566	0.0282462	0.00548521	2.39568	0.353384	2.40782	0.0317153	0.0269786	0.173704	0.00925362	1.24091	0.0369541	0.425737	0.363628	0.540602	0.35201	0.00301627	0.0590784	0.0437061	1.75019	45.195	1.89255	0.238536	1.64118	5.84265	33.1776	0.821345	0.128291	2.14413	1.2148	0.764028
C100-24-N1-2	47	4.01131	0.147141	0.0869698	6.71842	1.64776	0.37853	0.0134225	0.148157	0.0619584	0.144071	0.1795	1.15965	0.0293077	0.936262	0.0575943	0.0209687	0.00353389	0.0274711	0.00160783	0.00436594	1.94135	0.0723729	1.58929	0.0164	0.0482208	0.0530162	0.00363038	0.417694	0.133316	0.252241	0.340439	0.892962	0.31132	0.00335489	0.0367954	0.0262262	1.77651	38.6721	1.60709	0.593101	2.8427	6.6986	20.5785	0.593597	0.281273	3.09098	0.888769	0.245013
C100-24-N1-3	47	3.16058	0.0541869	0.0325487	0.666305	1.41227	0.243049	0.0251559	0.0754288	0.0293418	0.114173	0.116369	1.27287	0.031408	0.720153	0.035516	0.0154975	0.00500158	0.0300314	0.00188168	0.00713913	0.873757	0.0639254	0.734928	0.00967022	0.0183828	0.0360669	0.000647926	0.229446	0.111589	0.193076	0.331506	0.389194	0.218302	0.298859	0.0101969	0.0224205	1.37612	19.1216	0.531535	0.275864	1.39032	4.29615	24.3867	0.531313	0.187071	2.26742	1.10011	0.0749773
C100-25-as1-1	48	1.07097	0.126713	0.0342819	2.01465	0.925252	0.404233	0.0135608	0.273459	0.03519	0.038121	0.0712225	2.4082	0.0208615	0.503153	0.0651058	0.0189556	0.00141333	0.0245084	ND	0.00414538	0.319371	0.0705528	0.453381	0.0134459	0.0451048	0.116572	0.00372779	0.36772	0.117147	0.115854	0.24211	0.954812	0.254871	4.26595	0.0160433	0.034941	0.923193	8.47957	0.487489	0.26733	1.44093	4.95057	16.2008	0.586998	0.344563	4.08481	3.06575	0.0502635
C100-25-as1-2	48	2.10108	0.120059	0.0394343	1.13622	1.16297	0.448551	0.0170343	0.237309	0.0554592	0.0715344	0.0928675	2.85128	0.0274962	0.488862	0.0472203	0.0212018	0.00286922	0.0310933	ND	0.00535141	0.418973	0.0763164	0.594923	0.0215777	0.0397987	0.129537	0.00760655	0.709387	0.161867	0.129293	0.281219	0.608775	0.251074	2.77203	0.0246102	0.0463641	1.13885	10.5828	0.38201	0.231233	1.36736	5.44811	17.7969	0.537796	0.303534	3.55478	2.78276	0.0590587
C100-25-as1-3	48	2.14538	0.652865	0.0595397	6.94586	1.2455	0.493994	0.0142935	0.867109	0.0788828	0.0961685	0.0730248	1.53948	0.0274614	0.494589	0.0611891	0.0287177	0.00284773	0.0264303	ND	0.00420509	0.936504	0.117364	0.64678	0.012164	0.0520602	0.128307	0.00603234	0.4639	0.110719	0.197759	0.330892	0.636765	0.201396	0.785473	0.0422125	0.0369902	1.37987	19.1961	1.17919	0.28974	1.41619	4.42156	12.7454	0.491677	0.138589	2.03586	1.46786	0.400711
C100-36-N1-1	49	2.16595	0.0614357	0.0788421	1.58049	1.29007	0.406619	0.0121041	0.106961	0.0525024	0.077019	0.141689	3.37078	0.0138002	0.400305	0.0551012	0.0126391	0.00200721	0.0481775	0.0039394	0.00594762	0.129899	0.0812716	0.419691	0.0128167	0.0321983	0.0465126	0.00341012	0.454399	0.108294	0.179941	0.336679	0.558375	0.361655	3.21442	0.011877	0.0479804	1.35804	3.46573	0.175537	0.0928004	0.936868	4.65052	18.7893	0.549006	0.401214	4.23615	4.79549	0.0447325
C100-36-N1-2	49	2.27671	0.115287	0.0552885	1.07483	0.903712	0.286364	0.00625653	0.115348	0.0270466	0.0847868	0.0914861	2.6419	0.0392591	0.481124	0.0557189	0.0121003	0.00219879	0.0710769	0.0135204	0.00365999	0.121687	0.0267465	0.364519	0.00641391	0.0210693	0.0371937	0.00264875	0.32881	0.0659398	0.10821	0.267981	0.376623	0.594775	3.78127	0.015525	0.060769	0.710248	3.2168	0.116655	0.0750084	0.627305	3.60957	12.2099	0.31074	0.243835	2.48155	2.76639	0.0336697
C100-36-N1-3	49	8.3229	0.239344	0.0488922	0.415326	1.02772	0.0390546	0.0531623	0.995356	0.0603939	0.299617	0.10936	0.653403	0.148232	10.2617	0.0102613	0.0351225	0.0118691	0.00580028	0.00170511	0.00463165	0.347928	0.251361	0.135139	0.0231417	0.0145169	0.0311554	0.000332813	0.0112559	0.0570563	0.124575	0.126645	0.0903194	0.0260106	0.00376616	0.00596733	0.011838	0.264977	7.80569	0.279738	0.0478926	0.399102	2.51394	12.6673	0.254628	0.0382154	0.822789	1.15503	0.145427
C100-53-N2-1	50	0.648485	0.0197481	0.0310493	0.61258	0.867373	0.365809	0.00572289	0.0901612	0.0307919	0.0146763	0.0700293	1.79329	0.00893966	0.21988	0.0308745	0.00621401	ND	0.0220822	0.00146899	0.00661088	0.091928	0.0244214	0.180962	ND	0.0157506	0.0208489	0.00312252	0.305549	0.0464488	0.0561317	0.363405	0.697858	0.23529	5.85685	0.00381351	0.0283355	0.468582	2.13147	0.0965171	0.0797143	0.412501	1.72407	8.32503	0.239737	0.213172	2.31326	1.59716	0.0319184
C100-53-N2-2	50	0.791442	0.0405769	0.0343937	4.47844	1.05999	0.439258	0.0122567	0.132765	0.0324909	0.0270377	0.0833211	1.89238	0.0117883	0.333543	0.0496427	0.00777492	ND	0.0228744	0.0011161	0.00387675	0.118795	0.0458766	0.183177	ND	0.0228179	0.0181303	0.00244987	0.395912	0.048816	0.0895667	0.27404	0.340147	0.227879	3.55783	0.00787297	0.0237905	0.834618	3.10915	0.190418	0.147819	1.18825	3.34781	9.67162	0.417732	0.294832	3.74576	2.62492	0.0441782
C100-53-N2-3	50	0.554437	0.061045	0.0542994	5.19705	0.911938	0.41301	0.0123325	0.0886519	0.0309989	0.0197335	0.0826821	1.92548	0.00878368	0.339938	0.0351792	0.00553471	ND	0.02657	0.00501658	0.00372697	0.137664	0.050031	0.227013	ND	0.0232673	0.0353701	0.00544799	0.366406	0.0853914	0.0950837	0.226606	0.499341	0.222392	6.89261	0.00751191	0.0379151	0.703975	3.38398	0.182095	0.0803599	0.577128	1.54506	11.5455	0.518972	0.227378	2.68377	1.46504	0.0432242
C100-55-N2-1	51	0.571982	0.0905352	0.0309861	4.77947	1.37096	0.519944	0.0123074	0.139306	0.0459219	0.0209678	0.141886	1.66498	0.0304471	0.589925	0.0273799	0.0093641	0.00281932	0.0479233	0.00431568	0.00490617	0.101607	0.0859439	0.481902	0.012538	0.0632098	0.0369349	0.00208504	0.348542	0.0423123	0.149266	0.470506	0.366709	0.307601	5.31793	0.011405	0.0378411	0.865321	2.78785	0.20734	0.116265	0.785284	2.60377	9.39167	0.503923	0.287018	2.8395	1.86385	0.0606741
C100-55-N2-2	51	0.54429	0.0394263	0.0498504	1.31541	0.817392	0.34556	0.0121514	0.125754	0.0241341	0.0182403	0.120863	1.6885	0.00741121	0.404099	0.0361113	0.00594537	0.00064702	0.036154	0.00468025	0.00585589	0.131958	0.0443503	0.345483	0.0132018	0.0211225	0.043484	0.00595816	0.495889	0.0827629	0.068082	0.201902	0.32388	0.22685	7.52124	0.00597327	0.0296909	0.594938	3.12131	0.184241	0.152967	0.973836	2.97412	10.1697	0.43097	0.294775	3.567	1.78234	0.0390996
C100-55-N2-3	51	0.501643	0.0305817	0.0421426	4.77751	1.25637	0.395515	0.00887375	0.152516	0.0413647	0.0187689	0.115259	1.90926	0.00989176	0.257334	0.0521278	0.00603959	0.000415831	0.0513701	0.00289467	0.00798934	0.114079	0.0463893	0.373146	0.00998351	0.0250869	0.0191269	0.00557632	0.51654	0.0873436	0.089074	0.393392	0.450512	0.28252	8.89545	0.0158924	0.048956	1.27761	3.0457	0.201455	0.183775	1.10833	3.87216	13.6944	0.692048	0.487933	4.65505	2.93518	0.0503444
C100-61-N1-1	52	0.499717	0.0437873	0.0366329	0.455772	0.891886	0.336614	0.0140381	0.144048	0.0317498	0.021994	0.105505	1.9561	0.0138111	0.282728	0.0505887	0.0132039	ND	0.0443661	0.00100395	ND	0.104588	0.0499512	0.289048	0.0130576	ND	0.0312559	0.00289072	0.592072	0.0423451	0.0826318	0.383012	0.415807	0.372543	4.42363	0.00538499	0.0253388	0.953437	2.81273	0.0936169	0.130599	0.957729	2.8982	12.2843	0.316267	0.437353	4.09606	2.29187	0.0535243
C100-61-N1-2	52	0.648853	0.031868	0.0243766	0.358973	0.6259	0.274198	0.00885381	0.0773931	0.014741	0.0260508	0.0506201	1.36876	0.0106636	0.257442	0.0295554	0.00544808	ND	0.0275674	0.00381211	ND	0.0709097	0.0179422	0.173841	0.00640244	ND	0.0164145	0.00319363	0.453379	0.0338002	0.0534529	0.329381	0.315106	0.205121	3.90441	0.00333383	0.0262105	0.509141	1.89647	0.0982103	0.051681	0.332766	1.14197	5.59155	0.182874	0.115337	1.36542	0.770117	0.0177823
C100-61-N1-3	52	0.386102	0.0200567	0.0247742	0.438483	0.593366	0.120291	0.02238	0.0855494	0.0219307	0.0154141	0.222994	1.66221	0.00794096	0.365036	0.0235413	0.00874975	ND	0.0204369	0.00226565	ND	0.120985	0.0473943	0.278249	0.0186422	ND	0.0198615	0.00720618	0.748143	0.0538451	0.0677844	0.341993	0.350659	0.170007	5.20277	0.00503819	0.0238316	0.617028	3.02147	0.0951714	0.0607834	0.392464	1.36267	9.45234	0.314231	0.169842	1.83269	0.982423	0.0129773
C100-61-pl1-1	53	0.844349	0.0351405	0.035156	0.507373	1.06065	0.357206	0.00578654	0.118974	0.0323924	0.0298365	0.133322	2.97998	0.010165	0.389033	0.0345988	0.00397128	ND	0.0380877	0.00114851	0.0063678	0.128343	0.0398554	0.264864	0.0097819	0.0179356	0.0170407	0.00471098	0.651474	0.0488763	0.0955195	0.281737	0.290209	0.400125	7.64312	0.0139367	0.0579642	0.577797	3.10116	0.129893	0.0428218	0.394719	1.38558	12.1221	0.35127	0.136882	1.6111	0.902151	0.0365433
C100-61-pl1-2	53	0.750103	0.698143	0.266458	2.84788	1.06209	0.509599	0.0149168	0.139032	0.0406855	0.0288567	0.541791	2.27592	0.468793	4.92702	0.0586304	0.0110716	ND	0.0440209	0.00153738	0.00494211	0.162636	0.0553307	0.492634	0.0173345	0.0447434	0.0490143	0.0052475	0.405976	0.0438568	0.102917	0.276423	0.723129	0.401362	7.38795	0.0190312	0.0470658	1.00136	3.97048	0.189069	0.180261	1.01727	3.54188	14.5066	0.450075	0.342386	3.73906	2.1502	0.0688174
C100-61-pl1-3	53	0.5018	0.242852	0.0787763	3.78541	0.780328	0.398175	0.00658469	0.082401	0.0476458	0.0236063	0.0595297	0.293259	0.0296928	0.609295	0.025412	0.011564	ND	0.0316834	0.00164513	0.00444217	0.560242	0.0943542	0.724254	0.0151164	0.0469108	0.0672998	0.00512852	0.344438	0.0501547	0.120507	0.211299	1.01193	0.3145	5.28296	0.0108049	0.03323	0.773685	11.9811	0.357298	0.181084	1.19604	3.55902	13.0872	0.323961	0.150357	2.11356	1.03206	0.0860052
C100-63-N1-1	54	0.743009	0.0226957	0.0512985	0.768878	1.04564	0.336076	0.00818435	0.255966	0.0350479	0.027978	0.065949	3.14119	0.0115389	0.235236	0.0732777	0.00536954	ND	0.0189647	0.00284836	0.00513864	0.117864	0.0407153	0.299052	ND	0.039413	0.0211843	0.00185667	0.636063	0.0508077	0.126036	0.270932	0.479721	0.235686	10.5172	0.0104582	0.025017	0.943106	2.89424	0.183561	0.146134	1.03878	4.87921	14.2656	0.473866	0.34388	4.2636	4.21853	0.0437524
C100-63-N1-2	54	0.607158	0.0267028	0.0291776	7.36497	1.11353	0.417371	0.00832221	0.18333	0.0509904	0.0151108	0.139862	1.81588	0.0113584	0.280546	0.0504736	0.00459898	ND	0.0297967	0.00118246	0.00610942	0.0973107	0.05694	0.217303	ND	0.027948	0.0153264	0.00255792	0.480779	0.0527408	0.12197	0.379635	0.823096	0.257611	4.11165	0.00821517	0.0372524	1.18173	2.75076	0.179727	0.087803	0.65101	2.10289	11.9614	0.571533	0.35302	3.01934	2.14453	0.0546905
C100-63-N1-3	54	0.782124	0.0457277	0.0513386	3.22053	1.24985	0.459722	0.0104068	0.23774	0.031365	0.0231095	0.09352	2.1429	0.00999298	0.352496	0.0444454	0.00869637	ND	0.0252579	0.00222277	0.00461599	0.0885613	0.0439242	0.273571	ND	0.0186289	0.0174636	0.00331938	0.674289	0.0628538	0.0915826	0.461967	0.411424	0.258393	8.15296	0.0130344	0.0415881	0.9082	1.85134	0.127207	0.118547	0.743787	2.50943	10.6355	0.509177	0.454884	3.96045	2.80458	0.0330644
C100-67-N1-1	55	0.847805	0.0596357	0.0652255	3.21183	1.19881	0.440899	0.0116181	0.111963	0.0342951	0.028828	0.114151	2.30557	0.013791	0.39281	0.0598995	0.0143628	ND	0.0323297	0.00182021	0.00637873	0.115012	0.0469459	0.39629	0.0235975	0.0410877	0.0552558	0.00553272	0.387894	0.0673801	0.132065	0.253408	0.569635	0.329337	5.42334	0.0129597	0.0321089	1.20161	2.99597	0.185387	0.217893	1.43033	5.24915	14.6852	0.506859	0.550484	5.80507	4.36216	0.0474898
C100-67-N1-2	55	0.579275	0.0261625	0.0360404	0.661408	1.29834	0.328996	0.0085141	0.245888	0.0423891	0.0171605	0.0776705	2.3302	0.00858905	0.190307	0.0453148	0.0159171	ND	0.0191217	0.00168084	0.0070126	0.139779	0.0271	0.218124	0.0177669	0.0262525	0.0550896	0.00187171	0.166669	0.0660981	0.135228	0.125511	0.372902	0.181094	5.99499	0.00879289	0.0171269	0.96498	3.96676	0.172918	0.104905	0.868245	4.22217	20.2138	0.564964	0.317711	3.92208	3.77354	0.054645
C100-67-N1-3	55	0.906454	0.0621654	0.0454892	3.07537	1.02468	0.384661	0.0104873	0.0982115	0.0285981	0.0346844	0.0755266	1.96608	0.0147872	0.313202	0.0364034	0.0230629	ND	0.037285	0.00201797	0.0052827	0.0858714	0.0446131	0.266838	0.0125754	0.0296712	0.0411632	0.00316098	0.354428	0.0673466	0.111496	0.218065	0.343502	0.215699	5.97625	0.00776334	0.027426	0.785853	2.47225	0.149939	0.0674237	0.665598	2.62985	13.9366	0.406234	0.268918	3.24043	2.25239	0.0399424
C100-71-N1-1	56	0.536441	0.0773512	0.0323892	2.43782	0.804101	0.406438	0.00762147	0.0694991	0.050619	0.0195962	0.120687	1.30369	0.0127962	0.425929	0.0239133	0.00519234	0.00185256	0.0209635	0.00130236	0.00473063	0.190347	0.0501326	0.339517	ND	ND	0.025119	0.00135222	0.131679	0.068561	0.100758	0.213759	ND	0.141002	9.05686	0.00873528	0.0201052	0.575619	4.32427	0.293422	0.135198	0.635339	1.88761	8.28524	0.423461	0.144019	1.89935	1.18535	0.0372949
C100-71-N1-2	56	0.610002	0.0332144	0.0395681	0.25777	1.03983	0.468191	0.0148565	0.177528	0.0195666	0.0240817	0.0621226	2.07635	0.00770169	0.31129	0.0411525	0.00512298	0.000655539	0.0275663	0.00321442	0.00615572	0.128019	0.033669	0.2526	ND	ND	0.0173124	0.00198619	0.446409	0.0422738	0.081534	0.516968	ND	0.271479	7.75249	0.00664978	0.0311723	0.652293	3.21696	0.1296	0.0933261	0.452508	2.07035	10.0022	0.330998	0.157669	1.71731	1.38516	0.0529507
C100-71-N1-3	56	0.379043	0.0577295	0.0409421	0.462367	0.579371	0.345619	0.0272703	0.133723	0.0501004	0.0144295	0.147443	1.05668	0.0241228	1.19501	0.0139069	0.00190919	0.000633069	0.00751391	0.0146369	0.00378136	0.137215	0.0860931	0.137637	ND	ND	0.0346777	0.00673004	0.998455	0.0210836	0.10378	0.104804	ND	0.0868142	0.124478	0.00900162	0.0351864	0.673289	2.93621	0.158849	0.0404214	0.190843	0.680984	6.10878	0.143181	0.0470822	0.341895	0.228844	0.0102548
C100-73-N1-1	57	0.605832	0.0523163	0.0570519	3.95469	1.28072	0.519427	0.00950892	0.199344	0.0515084	0.0267631	0.0704149	2.43133	0.0148575	0.404563	0.0534162	0.0228176	ND	0.0462514	0.00132103	0.00583652	0.190456	0.0427156	0.378943	0.0147401	0.0418353	0.0476568	0.00338262	0.363756	0.0888731	0.161475	0.266404	0.82119	0.335044	5.63989	0.00835915	0.026004	1.50326	5.18567	0.323827	0.455939	2.92615	8.16775	21.9004	0.762096	0.862899	7.51966	5.02375	0.081871
C100-73-N1-2	57	1.10865	0.117653	0.0621135	3.95838	1.65065	0.758343	0.00664831	0.420111	0.0775418	0.038747	0.0943321	3.37088	0.0259549	0.573981	0.0638992	0.0395345	ND	0.0359804	0.000596001	0.00399999	0.487933	0.0586467	0.652992	0.0335482	0.0702994	0.101126	0.00341965	0.693147	0.108131	0.286563	0.430019	0.839087	0.395421	4.40809	0.0190465	0.0549578	2.37768	12.0334	0.580261	0.632601	4.03705	9.36979	33.3901	0.973355	0.866191	7.93329	4.50547	0.251524
C100-73-N1-3	57	0.897947	0.495595	0.10025	6.81362	1.85754	0.769061	0.019361	0.218384	0.106703	0.0394857	0.157402	3.53794	0.0194533	0.552029	0.0777406	0.0344318	ND	0.0557523	0.00136632	0.00676746	0.504309	0.0785013	0.747124	0.0338084	0.0986521	0.126357	0.00599277	0.658415	0.140645	0.287073	0.501157	1.10871	0.353371	1.20947	0.0209786	0.0501512	2.27597	12.5973	0.550031	0.58287	3.41522	8.76823	35.0174	1.06678	0.900476	7.93189	4.32978	0.303411
C100-73-N2-1	58	0.667394	0.0670475	0.0754624	0.929686	1.50082	0.500944	0.0148998	0.214954	0.0563077	0.0233007	0.0533068	3.24283	0.0264211	0.408402	0.0639114	0.02621	0.000586908	0.0328989	0.00439084	0.00303754	0.306167	0.0505915	0.494582	0.0297678	0.0305923	0.106319	0.00472934	0.431301	0.0835359	0.179467	0.269932	0.499762	0.291239	5.24397	0.0133538	0.0455756	2.1052	9.18738	0.471837	0.201839	1.55326	5.03141	39.0338	0.953891	0.448136	4.89686	3.54049	0.236498
C100-73-N2-2	58	0.706568	0.162516	0.0360152	0.789452	1.39215	0.478528	0.0165803	0.160052	0.041371	0.0179665	0.130285	2.17532	0.00879901	0.260355	0.0591656	0.0182342	0.00142937	0.0446025	0.0025599	0.00636848	0.191555	0.0578936	0.344508	0.0253358	0.0351356	0.0880222	0.00311203	0.549449	0.0768787	0.141119	0.337824	0.381447	0.263329	6.40465	0.0108461	0.0457252	1.14672	5.30098	0.239322	0.12474	0.986099	3.70219	27.2568	0.607309	0.370219	4.27584	3.26454	0.114634
C100-73-N2-3	58	0.90963	0.04107	0.0495185	4.00184	1.57113	0.640423	0.0125583	0.218193	0.0658149	0.0359731	0.16644	2.46676	0.0114825	0.37558	0.0657873	0.0220673	0.00137999	0.0398112	0.00140868	0.00948743	0.184936	0.0574731	0.443073	0.0229461	0.0535428	0.0641976	0.00438237	0.500371	0.090321	0.166522	0.382474	0.664842	0.35034	4.35839	0.0124701	0.0409767	1.39983	5.50799	0.330054	0.439537	2.96048	7.72847	21.9979	0.753687	0.784144	7.76094	4.72569	0.157011
C100-75-N1-1	59	0.494814	0.0345486	0.0178002	2.53907	1.30007	0.415665	0.0258745	0.0471267	0.0167047	0.0198166	0.087337	1.24388	0.0103344	0.259695	0.0331953	0.00595061	0.0030844	0.0339358	0.00380255	0.00832908	0.0720174	0.0352981	0.142274	0.00854248	ND	0.0198502	0.00364144	0.180509	0.0361308	0.0818893	0.3566	0.386603	0.318026	5.01543	0.00325688	0.0379014	0.453795	1.95553	0.096534	0.092054	0.658574	1.98081	4.69186	0.19932	0.210533	2.07324	1.47861	0.0218784
C100-75-N1-2	59	0.42302	0.0253697	0.0181609	2.99411	1.01533	0.304419	0.0177457	0.116292	0.0196515	0.0177247	0.087445	1.71592	0.010039	0.252517	0.0301233	0.0045184	0.000260994	0.0272512	0.00194168	0.00490124	0.0810141	0.0385507	0.199013	0.00954553	ND	0.0145496	0.00359185	0.404343	0.0551813	0.063869	0.339784	0.308762	0.160547	4.93077	0.00390822	0.0184245	0.528054	2.0286	0.109156	0.122965	0.758388	2.70571	6.19699	0.224071	0.289642	2.91403	2.25791	0.0268017
C100-75-N1-3	59	0.498891	0.0992187	0.0245096	2.92983	0.997724	0.379826	0.0185564	0.0576437	0.0183278	0.0154547	0.0798645	1.69007	0.00875169	0.315911	0.0309468	0.00498802	0.00131583	0.0349723	0.0048202	0.00417934	0.12295	0.0359501	0.234223	0.00981717	ND	0.035057	0.00801787	0.611224	0.0387365	0.0806109	0.253413	0.39748	0.266671	4.24188	0.0107202	0.034958	0.522411	3.02541	0.146796	0.125696	0.760008	2.16972	7.41352	0.236632	0.259725	2.37175	1.87206	0.0181058
C100-79-N2-1	60	1.16976	0.062324	0.0808386	2.63643	1.3947	0.464586	0.0159135	0.0939317	0.0375371	0.0389487	0.162271	2.56189	0.0184482	0.607831	0.0465746	0.00485322	0.000721753	0.0348285	0.00246574	0.0043519	0.394828	0.0702107	0.570536	ND	0.0201469	0.0318525	0.00246762	0.182685	0.0680273	0.136846	0.280178	ND	0.360598	7.07061	0.0261448	0.0450941	1.04121	9.05161	0.633178	0.251952	1.30854	3.72274	14.3512	0.707865	0.290581	3.07715	1.22462	0.0491296
C100-79-N2-2	60	0.895051	0.101455	0.0548136	3.31195	1.48205	0.465611	0.0238248	0.0867241	0.0415351	0.0358362	0.162342	2.48384	0.022564	0.599441	0.0235809	0.00405493	0.00204412	0.0368065	0.00239697	0.00528366	0.274532	0.0769144	0.529849	ND	0.0237786	0.0394594	0.00445077	0.200431	0.0629375	0.10457	0.456377	ND	0.408541	6.07318	0.0151904	0.0550109	0.652922	6.2664	0.422433	0.191569	1.11532	3.03197	14.7697	0.556082	0.307522	3.05879	1.28459	0.0388099
C100-79-N2-3	60	3.35268	0.0463505	0.0278125	0.576297	1.62436	0.293375	0.0851964	0.0947995	0.0186316	0.1213	0.0647117	1.47494	0.0169827	0.52968	0.0197585	0.00412382	0.00952276	0.0242042	0.000574963	0.00465319	0.114475	0.0327365	0.355045	ND	0.0131587	0.0125077	0.000646771	0.111275	0.0554634	0.133818	0.401764	ND	0.270058	0.871919	0.00428883	0.0267976	0.289808	3.10575	0.132865	0.123163	1.04253	3.93435	9.13013	0.304678	0.28682	2.82533	1.94584	0.0512642
C100-81-N1-1	61	1.72847	0.0525127	0.0508286	5.00602	1.10436	0.385744	0.00963248	0.159577	0.0390674	0.0588702	0.0454943	3.13355	0.0115063	0.392915	0.0401402	0.004901	0.00156205	0.0367296	0.00403049	0.00288307	0.0863841	0.0315998	0.35577	ND	0.0251668	0.0145711	0.00305501	0.522296	0.0660275	0.158486	0.409729	0.836645	0.333311	6.11189	0.00819422	0.0436147	1.3927	2.27763	0.121218	0.110491	0.754357	2.68214	12.3986	0.500853	0.371191	4.10404	2.76699	0.0418938
C100-81-N1-2	61	0.71637	0.0196189	0.0460083	1.70844	1.4066	0.409235	0.0110052	0.108933	0.0274902	0.0250907	0.0742093	1.81458	0.00503995	0.219047	0.0393674	0.00637017	0.00221373	0.0559077	0.0023714	0.00700751	0.0924198	0.0363625	0.230706	ND	0.0172876	0.013297	0.00414895	0.35873	0.0393214	0.111202	0.685025	0.496217	0.415842	8.96618	0.0112972	0.0556744	0.841168	2.38152	0.111524	0.108984	0.707315	2.57359	10.8167	0.457642	0.370939	3.4896	2.42985	0.0462992
C100-81-N1-3	61	0.607935	0.0352452	0.0346311	1.67895	1.30994	0.398523	0.0119896	0.175817	0.0264523	0.021649	0.0845114	1.96788	0.00855739	0.299358	0.0698926	0.00353805	0.00173952	0.0336922	0.000888569	0.00483711	0.0835049	0.0252917	0.249174	ND	0.0192952	0.0103872	0.00214521	0.495006	0.038127	0.119137	0.642004	0.68433	0.305	7.98458	0.00739627	0.0378181	0.702827	2.17288	0.0967352	0.111951	0.687158	2.57563	6.19604	0.235471	0.240508	2.52912	2.2177	0.0311671
C100-85-N2-1	62	0.785661	0.0684766	0.0396639	4.53304	1.00572	0.501433	0.00907398	0.234308	0.0291558	0.0290441	0.0896087	2.80555	0.0150275	0.393115	0.0324658	0.00660378	ND	0.0185359	0.00255794	0.00643127	0.0797378	0.0380023	0.251103	ND	0.0294987	0.0185068	0.00781349	0.659265	0.0380479	0.0799689	0.502356	0.830489	0.233746	6.96759	0.00572507	0.0292486	0.591535	1.98011	0.107815	0.0764997	0.531077	3.2294	7.83364	0.282706	0.225965	2.52691	3.0124	0.0250255
C100-85-N2-2	62	0.708055	0.0391787	0.0308988	0.82406	1.41822	0.424016	0.0140939	0.187805	0.0272095	0.0289404	0.135319	1.9385	0.0117983	0.3095	0.044813	0.00618009	ND	0.0246114	0.00236922	0.00425716	0.0984876	0.0334307	0.21574	ND	0.014281	0.0158332	0.00387364	0.300849	0.0327389	0.111733	0.494241	0.688106	0.288153	7.5334	0.00624386	0.0383488	0.691507	2.55571	0.083111	0.0877729	0.542036	2.52138	12.0494	0.330257	0.284564	2.43717	2.06662	0.0704228
C100-85-N2-3	62	0.466904	0.0303598	0.0432893	2.15168	1.08938	0.422053	0.0154214	0.0853454	0.0286941	0.0150003	0.119871	1.84954	0.00965497	0.234516	0.041342	0.00491963	ND	0.0448596	0.00321816	0.0039188	0.093697	0.0375656	0.264073	ND	0.0208667	0.0184048	0.0075006	0.325078	0.0523104	0.0888843	0.468812	0.414211	0.355082	8.06548	0.0097982	0.0376299	0.635193	2.22553	0.146011	0.13202	1.02355	3.5392	9.82234	0.371273	0.454096	4.34967	3.17427	0.0444096
C200-14-N1-1	63	0.225912	0.0247209	0.0211566	1.43836	0.956361	0.3473	0.0117503	0.141226	0.0258637	0.00877681	0.104923	1.67545	0.00579956	0.168777	0.0646127	0.00463002	ND	0.0348543	0.00136017	0.00347225	0.0747509	0.0234055	0.190153	0.00788772	0.0235631	0.0210582	0.00529986	0.53346	0.0257242	0.0689284	0.352929	0.489132	0.212773	3.05724	0.00331991	0.0279782	0.572147	1.74256	0.0935001	0.0886656	0.650102	2.07298	5.07032	0.161668	0.164259	2.28705	1.73498	0.0131545
C200-14-N1-2	63	0.167504	0.143747	0.0332778	2.87345	1.03717	0.345982	0.018836	0.350426	0.052632	0.00771305	0.150636	1.57793	0.0157734	0.577243	0.0923719	0.00610398	ND	0.0464793	0.00221781	0.00594858	0.0616454	0.0430252	0.259478	0.0183755	0.0327606	0.0196746	0.00827411	0.505576	0.0177864	0.172459	0.465148	1.39183	0.381626	4.80694	0.0080373	0.0418978	0.898182	1.41558	0.106766	0.161485	1.26587	3.96136	7.17815	0.331611	0.623627	5.56435	3.49086	0.0230546
C200-14-N1-3	63	0.469937	0.0339973	0.0331112	2.70635	1.32479	0.472836	0.0125003	0.139643	0.0261185	0.020853	0.15351	2.45503	0.00894114	0.426754	0.0654948	0.0043367	ND	0.0341832	0.00223687	0.00733579	0.0785094	0.03856	0.198085	0.00911111	0.025095	0.0178013	0.00612018	0.441518	0.0316596	0.0994532	0.387714	1.03269	0.334082	6.29808	0.00850775	0.0181265	0.533641	1.9276	0.0836551	0.126312	0.903471	3.37277	7.98183	0.305213	0.365024	3.67602	3.09511	0.0150145
C200-14-N2-1	64	0.324586	0.0524132	0.020199	4.15245	1.07582	0.271904	0.00972315	0.177999	0.0391889	0.0108389	0.101803	1.95321	ND	ND	0.078229	0.00690941	ND	0.0348607	0.000681515	0.00650025	0.0838517	0.0209048	0.175395	0.0149132	0.0296411	0.0351668	0.00443932	0.451603	0.0685637	0.0811467	0.2777	0.700043	0.253209	6.00708	0.00480076	0.0276345	0.854642	2.18609	0.0998313	0.0988374	0.753813	2.92953	11.3846	0.316738	0.371176	3.56366	3.00347	0.0244332
C200-14-N2-2	64	0.271615	0.0207225	0.0184331	1.58827	1.27145	0.266167	0.0114146	0.221476	0.0217325	0.0121631	0.116569	1.26412	ND	ND	0.0789082	0.00350414	ND	0.0315739	0.00336265	0.00349236	0.0606765	0.0250847	0.145323	0.0124564	0.030805	0.0224324	0.0105291	0.441606	0.0254133	0.0861701	0.402574	0.453562	0.286477	3.9774	0.00751403	0.0268287	0.503539	1.60437	0.0912135	0.0928826	0.803242	2.79331	5.72369	0.211694	0.311928	3.0601	2.85496	0.0136954
C200-14-N2-3	64	0.157087	0.00878082	0.0141015	1.64419	0.882241	0.271799	0.0074153	0.0998632	0.0311593	0.0066029	0.101661	1.46268	ND	ND	0.0812414	0.0054053	ND	0.0306302	0.00138789	0.00466922	0.0856175	0.0234091	0.186448	0.0103929	0.0197337	0.0220896	0.00476376	0.35313	0.0300447	0.102709	0.413409	0.456486	0.314927	3.13694	0.0053055	0.0316663	0.840263	2.40805	0.0869949	0.126634	0.755933	2.32398	8.05333	0.241695	0.320191	3.0768	1.85766	0.0418018
C200-17-N1-1	65	0.430086	0.045625	0.0390262	0.821964	1.01019	0.379159	0.00598101	0.298693	0.0408682	0.0203749	0.127569	3.33595	0.0229626	0.352164	0.0701619	0.0117784	0.000606933	0.0328059	0.000660335	0.00395124	0.0872708	0.0466373	0.518898	0.00522644	0.0296777	0.0411632	0.00408515	0.711489	0.0732957	0.127646	0.323396	0.673364	0.26425	7.12938	0.00298126	0.0232956	0.949311	2.53928	0.100334	0.0566141	0.464384	3.35893	14.4278	0.421256	0.246044	2.9305	3.94976	0.0457629
C200-17-N1-2	65	0.582715	0.0611598	0.0527996	1.08014	0.986036	0.44002	0.00847027	0.198886	0.0300564	0.0260676	0.103254	3.60621	0.0268659	0.349131	0.06351	0.00815828	0.000935765	0.0261682	0.00140622	0.00511047	0.137037	0.0427909	0.478252	0.00770451	0.0248253	0.0414765	0.00368046	0.483945	0.0619979	0.132771	0.320872	0.555741	0.216589	8.12107	0.00666771	0.0245728	0.993913	3.73934	0.148617	0.0868617	0.663248	3.42109	18.3482	0.404573	0.212877	2.56874	2.68335	0.0838687
C200-17-N1-3	65	0.672012	0.174287	0.0830309	0.319786	1.43691	0.639201	0.0169371	0.0544255	0.0725826	0.0223343	0.160874	4.38057	0.0212187	1.00338	0.0455977	0.00949314	0.00435114	0.0271558	0.0221121	0.00764776	0.341434	0.131374	0.714526	0.0302859	0.0210519	0.171968	0.00544848	0.870013	0.089232	0.178065	0.214173	0.79062	0.264966	1.64568	0.0174674	0.0339139	0.966561	8.43794	0.322845	0.187986	1.11118	3.86709	17.3046	0.416917	0.264359	3.04118	2.13027	0.117227
C200-18-N1-1	66	0.268492	0.0158733	0.0274658	0.519318	0.824561	0.30932	0.00780798	0.0926949	0.0252488	0.00927379	0.0944921	1.43771	0.00784629	0.208429	0.044928	0.00274133	0.00138478	0.0338667	0.00129648	0.00597617	0.0931442	0.0318147	0.173637	ND	0.0170811	0.018145	0.00322077	0.284513	0.0325657	0.0584486	0.268641	ND	0.247296	6.66341	0.00592559	0.0344981	0.641191	2.0601	0.0965306	0.0933553	0.669682	2.09288	8.53323	0.296939	0.279582	2.81132	1.89849	0.0213095
C200-18-N1-2	66	0.598446	0.0408922	0.0601332	0.708039	1.10261	0.467938	0.00701094	0.111006	0.0625885	0.02482	0.0879477	2.42524	0.0124754	0.404618	0.0644051	0.0028803	0.000763168	0.017088	0.00195363	0.00454993	0.209914	0.0458369	0.273847	ND	0.0260339	0.0324262	0.00320278	0.264878	0.0587762	0.130322	0.174514	ND	0.191766	10.6023	0.0157789	0.0273327	0.913268	4.98291	0.298612	0.288061	1.81993	5.9765	9.30493	0.494273	0.368729	4.32862	2.69617	0.0613083
C200-18-N1-3	66	0.269777	0.061607	0.0322675	1.76957	0.844253	0.313697	0.0105095	0.11494	0.0198576	0.0128113	0.107128	1.73193	0.0081862	0.324974	0.0594146	0.00386801	0.00111203	0.0226637	0.00130634	0.00307242	0.0660734	0.030822	0.173416	ND	0.0190963	0.0200775	0.00447793	0.362979	0.0309194	0.0609631	0.299133	ND	0.197537	6.13808	0.00276612	0.0206762	0.471924	1.75075	0.0730339	0.0531046	0.404092	2.02554	9.14449	0.266795	0.19597	2.13976	2.08954	0.0334484
C200-18-N2-1	67	0.334801	ND	0.0221477	0.341097	0.815479	0.274143	0.00637118	0.063718	0.030388	0.00970948	0.102363	1.70289	ND	ND	0.0465369	0.00291668	ND	0.0197175	0.00182843	0.00441693	0.109582	0.0276226	0.204196	0.0102262	ND	0.037675	0.00289546	0.160151	0.0485796	0.0752688	0.150806	0.291474	0.193684	8.09409	0.00657142	0.0220372	0.660366	2.70084	0.115009	0.0642767	0.472317	1.76247	11.3555	0.410232	0.209931	2.0873	1.59352	0.0423825
C200-18-N2-2	67	0.232816	ND	0.0229011	0.623112	1.19397	0.390184	0.00547589	0.116832	0.0396132	0.0118938	0.120744	2.12047	ND	ND	0.0817405	0.00523955	ND	0.0267196	0.000946183	0.0046148	0.107377	0.0310053	0.26315	0.0143162	ND	0.0257678	0.00271077	0.439967	0.0473517	0.0751866	0.322366	0.305289	0.342178	6.06127	0.00689259	0.0393827	0.72292	2.66427	0.126823	0.104886	0.785263	2.36195	10.2914	0.346284	0.370708	3.37479	2.07034	0.0359127
C200-18-N2-3	67	0.407327	ND	0.0201204	0.336508	0.838419	0.29997	0.0106624	0.13548	0.0216267	0.0118914	0.0712077	2.1319	ND	ND	0.0650695	0.00152433	ND	0.0206366	0.00129245	0.00665856	0.0833751	0.0242501	0.184375	0.010289	ND	0.0191895	0.00280625	0.464806	0.0298809	0.0617169	0.230436	0.635396	0.195354	4.64318	0.00220734	0.0281078	0.43833	1.99644	0.0760082	0.0703824	0.381183	1.94248	7.2435	0.205589	0.185109	1.91093	1.82317	0.0218606
C200-29-N2-1	68	0.382908	0.0314237	0.0310341	6.28424	1.05715	0.44831	0.00756453	0.178978	0.0464695	0.00973948	0.166675	2.17911	0.00922163	0.294595	0.0515179	0.0034504	ND	0.0287293	0.0018625	0.0056771	0.0842354	0.0391859	0.223049	0.0145828	0.0247328	0.0176037	0.0042965	0.535127	0.0449863	0.0993405	0.265808	0.629696	0.289896	4.71913	0.00877098	0.0371588	0.755387	2.16194	0.0998632	0.086848	0.782718	2.87608	9.77138	0.401465	0.35634	3.30173	2.64417	0.0462933
C200-29-N2-2	68	0.651745	0.0643827	0.0368126	0.389072	0.925853	0.334909	0.00762911	0.285907	0.0413719	0.0207346	0.176525	2.83876	0.0247924	0.306108	0.0549564	0.00664324	ND	0.0269572	0.00183315	0.0044573	0.0879526	0.0403573	0.321541	0.0100517	0.0216	0.0387881	0.00683676	0.863254	0.0413938	0.0958069	0.267389	0.546036	0.223209	1.08749	0.00516888	0.0235104	0.716351	2.50824	0.101879	0.0443293	0.432946	2.0926	9.94759	0.241646	0.142483	1.45633	1.71353	0.0400502
C200-29-N2-3	68	0.274169	0.0427645	0.0386553	2.65496	1.11006	0.345599	0.00634094	0.125277	0.0360113	0.00991406	0.117207	1.85436	0.0140827	0.29013	0.0716745	0.00692159	ND	0.0247869	0.00181375	0.00298238	0.107117	0.0332691	0.130776	0.0130565	0.0226293	0.0241947	0.00536452	0.405628	0.0444145	0.134861	0.19949	0.468562	0.2595	6.00608	0.0107758	0.033541	0.920227	2.763	0.169426	0.0890085	0.703337	2.05736	11.9526	0.451957	0.23095	2.24132	1.50702	0.0641848
C200-38-N1-1	69	0.382932	0.105557	0.0663086	1.0052	1.0574	0.408634	0.00881796	0.124087	0.0384713	0.0177722	0.165569	3.06239	0.0372354	0.593607	0.0368544	0.00550314	0.00177539	0.0200647	0.003797	ND	0.11538	0.0658686	0.311448	0.0126686	0.0256613	0.0499523	0.00361774	0.475605	0.0822838	0.0865437	0.220453	0.474451	0.189597	10.174	0.00803963	0.028038	0.783269	2.92244	0.245561	0.115148	0.791413	3.53906	14.5786	0.707424	0.31824	3.17597	2.79056	0.0336215
C200-38-N1-2	69	0.410277	0.0290445	0.0219411	0.959805	1.01702	0.321406	0.00441563	0.120104	0.0325535	0.0156592	0.145408	1.46788	0.0175127	0.337392	0.0683206	0.00255046	0.000891308	0.0191618	0.0028257	ND	0.0708126	0.0231589	0.216201	0.0121269	0.0176918	0.0202566	0.00571228	0.219962	0.0348206	0.0884033	0.296245	0.480021	0.22687	3.99485	0.00559651	0.0254077	0.557574	1.8035	0.0836147	0.104257	0.510661	2.36103	5.48822	0.151256	0.220394	2.02688	1.69788	0.0458054
C200-38-N1-3	69	0.538272	0.0316295	0.032014	1.06243	1.02984	0.389997	0.00999612	0.12037	0.0234234	0.0221181	0.086294	2.5137	0.00977746	0.260634	0.0596392	0.00290645	0.00152731	0.0254614	0.0025306	ND	0.0935078	0.0254979	0.28098	0.00924761	0.0156016	0.0246624	0.0040903	0.272659	0.0422931	0.0977034	0.330979	0.32874	0.211282	5.23514	0.00474202	0.0218387	0.628608	2.59213	0.118703	0.0830833	0.515143	2.29938	7.05815	0.202194	0.190686	1.79176	1.82845	0.0516183
C200-43-pl1-1	70	0.448489	0.0370556	0.0329035	0.217686	0.741213	0.380327	0.0113215	0.081287	0.0291373	0.0166105	0.117678	2.04035	0.0174031	0.252081	0.0440329	0.00756737	ND	0.0296067	0.002102	0.00407045	0.189405	0.0516397	0.350787	0.0126847	0.0207827	0.0463565	0.00773138	0.317642	0.062288	0.0784599	0.163954	0.347059	0.207798	4.32105	0.00812393	0.0266435	0.824302	5.07145	0.457923	0.161815	1.01738	2.42857	14.1156	1.1049	0.268593	2.85767	1.52143	0.0411426
C200-43-pl1-2	70	0.376963	0.0403448	0.0539518	0.991041	0.899157	0.425628	0.00721303	0.204509	0.0440487	0.0138152	0.153642	3.14174	0.0165135	0.353724	0.04224	0.00740368	ND	0.0224669	0.00199775	0.00462244	0.0993902	0.062995	0.48575	0.0119411	0.0330649	0.0392064	0.00685643	0.779703	0.0811342	0.114375	0.177679	1.75342	0.254108	8.18132	0.00395423	0.0229545	1.03298	2.62471	0.40531	0.246172	1.67385	4.39787	15.4492	1.29176	0.776688	6.49148	4.61611	0.0464011
C200-43-pl1-3	70	0.411292	0.0397854	0.0396705	0.894993	0.978841	0.330132	0.0116212	0.103063	0.0315149	0.0154529	0.135824	2.21971	0.0188258	0.337434	0.0463246	0.00507139	ND	0.022675	0.00191637	0.00533718	0.079185	0.0381886	0.270503	0.010974	0.0230456	0.0335987	0.00543819	0.323656	0.0445304	0.0860354	0.176993	0.529922	0.213231	4.88835	0.0059505	0.0308972	0.708479	1.97177	0.251849	0.184704	1.3862	3.25909	9.09812	0.767707	0.549358	4.75442	2.7195	0.0274151
C200-46-N2-1	71	0.363327	0.0660164	0.054999	2.25136	0.959683	0.50914	0.0087787	0.520012	0.0513931	0.012272	0.0627588	2.7934	0.00975511	0.252466	0.0898002	0.00660663	0.000689886	0.0241658	0.000723564	0.00568598	0.0912429	0.0300468	0.115127	0.0160364	0.0573731	0.031967	0.00666274	1.10127	0.064919	0.233222	0.315136	0.916657	0.240251	2.46624	0.00876033	0.0262973	1.81837	2.45443	0.113893	0.119968	1.18968	5.12097	11.3324	0.359946	0.386004	4.00672	5.18435	0.0488785
C200-46-N2-2	71	1.40578	1.00176	0.274004	7.47505	1.77544	0.803759	0.0323658	0.291828	0.073574	0.0497406	0.570693	2.21659	0.0645575	0.949276	0.0792998	0.00885871	0.00881046	0.0218307	0.0035766	0.00554637	0.315669	0.544397	1.23071	0.0293302	0.0719018	0.116329	0.00897227	1.077	0.0766831	0.54875	0.146953	1.25746	0.217188	0.198693	0.0174605	0.0186464	2.02834	7.8938	0.379209	0.471176	3.10597	7.97804	20.6056	0.710243	0.806065	6.76047	4.68733	0.115725
C200-46-N2-3	71	1.03317	0.124116	0.193705	0.814264	0.636187	0.730566	0.0314524	0.840152	0.0651861	0.0398633	0.471436	0.451945	0.057504	10.1034	0.0276151	0.00646887	0.00511449	0.00278296	0.00252506	0.00233274	0.635173	0.367385	1.85793	0.0254349	0.0155406	0.0707548	0.0114823	3.82418	0.0484489	0.166888	0.0629415	0.512048	0.0605663	0.000510634	0.0143909	0.0185865	0.563792	13.9158	0.392131	0.108969	0.764904	2.86464	13.8827	0.325187	0.148426	1.61076	1.64869	0.142673
C200-48-late1-1	72	0.436313	0.043	0.0357121	1.27935	1.11587	0.436489	0.0213241	0.202767	0.0457837	0.017614	0.15271	3.53527	0.0103608	0.360058	0.0615786	0.00209637	0.00222519	0.0270883	0.0029172	ND	0.0835029	0.0443096	0.321836	ND	ND	0.014286	0.00585495	1.09158	0.0622696	0.0810523	0.331445	0.453191	0.238035	5.16622	0.00376055	0.0303487	0.474743	2.2383	0.077861	0.0465818	0.389605	2.27678	10.9108	0.272446	0.171398	1.78594	2.62428	0.0437339
C200-48-late1-2	72	0.297893	0.0123109	0.0193867	0.106266	0.862688	0.294078	0.0150858	0.0702663	0.0531313	0.0096636	0.197389	1.83657	0.0104815	0.681745	0.0189644	0.000113769	0.000888313	0.011665	0.0236687	ND	0.107909	0.0336002	0.0944874	ND	ND	0.0137183	0.0043949	0.632964	0.0142158	0.106897	0.135181	0.343513	0.145793	0.0173036	0.00695196	0.0258945	0.546329	2.4601	0.0603737	0.0500313	0.371386	0.998533	4.14578	0.0660272	0.0320813	0.35181	0.259236	0.0307852
C200-48-late1-3	72	0.253594	0.0384505	0.0257104	2.19092	0.990015	0.289608	0.0102594	0.0779666	0.0275989	0.0119195	0.095973	1.61634	0.0151017	0.280801	0.0457688	0.00257675	0.000490986	0.0283336	0.0034829	ND	0.0740768	0.0261988	0.216386	ND	ND	0.0151401	0.00491857	0.396342	0.030205	0.0634475	0.274904	0.448207	0.212274	2.93832	0.00653793	0.0257217	0.493352	2.11986	0.0793445	0.0867988	0.559574	2.50862	7.36223	0.170835	0.205375	2.01302	2.36084	0.0252258
C200-51-as3-1	73	0.586476	0.10148	0.066408	1.46342	1.5205	0.474632	0.0167844	ND	0.0495515	0.021257	0.120625	2.66239	0.0135296	0.597091	0.047793	0.0033186	0.00300771	0.0159426	0.00458582	0.00581726	0.491988	0.040674	0.351915	0.0187755	0.0241178	0.0977949	0.00545555	0.15514	0.100589	0.089348	0.228846	0.480816	0.165577	7.01147	0.017824	0.0219536	0.589819	11.4321	0.416705	0.193467	1.15114	4.43066	14.549	0.397145	0.177734	2.02876	1.59485	0.0750419
C200-51-as3-2	73	0.40904	0.154682	0.0531103	2.21521	0.929755	0.416457	0.00594457	ND	0.0353157	0.0140423	0.121758	1.27	0.022466	0.695685	0.0361912	0.00180754	0.00139957	0.0198523	0.0084951	0.00622285	0.0930168	0.0611738	0.28205	0.0100106	0.0377558	0.0445954	0.0105605	0.39163	0.0286091	0.07697	0.126451	0.510554	0.168948	6.07987	0.00950177	0.0148548	0.445427	2.27361	0.148876	0.226214	1.22458	4.16673	4.89748	0.17433	0.266068	2.67612	2.07386	0.00920161
C200-51-as3-3	73	0.6471	0.0724141	0.0469344	1.33464	1.69872	0.484926	0.0158658	ND	0.0479724	0.0186924	0.142908	2.3279	0.0217109	0.612514	0.0478024	0.0037254	0.00345571	0.0213943	0.0262416	0.00820812	0.0810909	0.073729	0.252455	0.0148673	0.0217365	0.0337602	0.00524563	0.350129	0.045357	0.10835	0.234174	0.378572	0.203056	5.35584	0.0106726	0.0172386	0.598119	2.16653	0.11797	0.132812	0.951888	4.30365	10.6123	0.291875	0.323636	3.00269	2.87673	0.0334634
C200-52-N1-1	74	0.669723	0.19747	0.0570182	2.84738	1.38243	0.65312	0.00702977	0.224818	0.0731447	0.0307492	0.118455	5.85849	0.029801	0.751341	0.06713	0.0162436	0.002049	0.0212454	0.00233043	0.00781959	0.484584	0.130403	0.751602	0.0154025	0.0401741	0.0899327	0.00631591	0.743593	0.106521	0.316771	0.500391	1.30861	0.253442	3.49345	0.0533661	0.0768264	2.24129	12.7165	0.655052	0.42432	2.67958	7.79031	18.9728	0.470505	0.268025	2.71825	2.17522	0.149075
C200-52-N1-2	74	0.564081	0.126677	0.0756109	1.66345	1.38631	0.504992	0.00875572	0.165218	0.0337151	0.0273517	0.13585	4.36815	0.00941961	0.560533	0.0725702	0.0253024	0.00311646	0.0300193	0.00224029	0.00541086	0.168336	0.0763597	0.368376	0.0122715	0.0367692	0.0570338	0.00689058	0.832258	0.0706552	0.17064	0.537331	0.502284	0.273672	2.82894	0.0453877	0.0988782	1.262	5.10103	0.253667	0.172859	1.33163	5.06142	19.2204	0.440491	0.240792	2.3153	2.28746	0.0733193
C200-52-N1-3	74	0.415429	0.263642	0.140915	3.32983	0.964181	0.456731	0.00808436	0.219742	0.0723226	0.0190336	0.12693	1.14277	0.0523344	0.50572	0.0486284	0.00603962	0.00125264	0.0237431	0.0020142	0.00434652	0.369488	0.0817346	0.623827	0.0102668	0.0354023	0.0373586	0.00536037	0.366514	0.0578684	0.260953	0.383714	1.00203	0.183139	6.72081	0.0350008	0.0532866	1.20729	8.25072	0.379654	0.532505	3.19781	6.27811	8.76855	0.239875	0.252403	2.36473	1.11383	0.0598018
C200-53-N1-1	75	3.54927	0.0855531	0.0167998	0.588433	1.30216	0.203242	0.0105846	0.103117	0.0161579	0.170861	0.0987959	4.92648	0.0174044	1.07909	0.0303386	0.00452085	0.00640704	0.0305205	0.00454639	0.00579164	0.151998	0.0651787	1.43862	0.0118383	0.0208645	0.0244739	0.000905388	0.439377	0.0500354	0.293802	0.48718	0.31194	0.217943	4.89575	0.038932	0.0746787	1.34664	3.97912	0.194078	0.183497	1.47054	5.15953	14.8386	0.340091	0.197883	1.58429	1.90132	0.0683677
C200-53-N1-2	75	5.25899	0.114345	0.0462589	6.02566	1.20153	0.211655	0.0158719	0.111469	0.029427	0.195566	0.109825	4.3728	0.0180159	0.537763	0.0468455	0.00586418	0.011368	0.0316059	0.00132844	0.00735303	0.232138	0.082856	0.998634	0.0147464	0.0394086	0.0308957	0.00149735	0.702534	0.094468	0.274802	0.538398	0.387672	0.275218	3.5988	0.0506684	0.0947469	1.50507	5.93464	0.263852	0.316997	1.99096	5.07934	13.6327	0.364336	0.256155	2.16483	1.57089	0.064447
C200-53-N1-3	75	4.00389	0.0761211	0.0314212	1.76246	1.29256	0.249338	0.0147119	0.0711427	0.0263225	0.156537	0.0509757	4.31983	0.0185393	0.565363	0.0352597	0.00812158	0.00624999	0.03157	0.00369737	0.00549728	0.167388	0.0498683	0.972604	0.0128365	0.036676	0.0373803	0.00192211	0.535601	0.0835492	0.378851	0.477949	0.585184	0.277903	3.92137	0.0525319	0.110947	1.64294	4.39261	0.200586	0.426208	2.75082	7.99621	12.195	0.33438	0.285897	2.59775	2.19701	0.0438427
C200-56-as4-1	76	2.52389	0.0309505	0.0192842	2.35355	0.845561	0.0967564	0.0113956	0.101875	0.0251414	0.0904696	0.0608009	1.67122	0.0154876	0.188043	0.058481	0.00666877	0.00257258	0.0246906	ND	0.00218221	0.077552	0.013504	0.360908	ND	0.015836	0.0204532	ND	0.263957	0.0152699	0.111002	0.232486	0.561697	0.260416	0.917229	0.00643283	0.0306997	0.652291	2.19241	0.0952656	0.0822841	0.552463	2.11457	7.7809	0.219061	0.20524	1.75686	1.89897	0.0357969
C200-56-as4-2	76	2.2052	0.0323792	0.0218516	3.64471	0.781216	0.131901	0.00594934	0.086989	0.0198136	0.0821113	0.0805402	1.95711	0.0155166	0.226065	0.0640399	0.00237588	0.00245521	0.0294195	ND	0.00462837	0.0961795	0.0126712	0.347825	ND	0.0193924	0.0214125	ND	0.214304	0.0357121	0.0918112	0.27512	0.824757	0.282494	0.924455	0.00413196	0.0280621	0.601814	2.63738	0.128332	0.0998584	0.686742	2.72373	8.22165	0.238351	0.22735	1.9718	1.93795	0.0314012
C200-56-as4-3	76	3.32335	0.0619162	0.0200899	1.72478	1.26914	0.10861	0.0203801	0.430638	0.0366449	0.122892	0.0574937	2.66609	0.0203877	0.411984	0.0428778	0.00361097	0.00655211	0.0291144	ND	0.00631644	0.0660818	0.0299139	0.782994	ND	0.0182815	0.0100125	ND	0.32244	0.0233667	0.134831	0.217863	0.669366	0.336457	0.61752	0.00319149	0.0326222	0.461343	1.9267	0.0575842	0.0591062	0.558163	3.66405	6.3251	0.179067	0.196089	1.7687	2.95291	0.0272221
C200-60-N1-1	77	3.62244	0.0707589	0.0165171	0.831764	1.02363	0.0785538	0.0140241	0.335834	0.0279053	0.13549	0.0453203	1.65727	0.0165129	0.268621	0.0336442	0.00405741	0.00317579	0.00755347	ND	0.00440579	0.0493196	0.00816064	0.486053	ND	0.0118359	0.0196824	ND	0.128687	0.0295721	0.141235	0.241375	0.248527	0.101461	0.0371653	0.00235993	0.0171601	0.440522	1.35298	0.0668624	0.0378696	0.403304	1.85442	3.03354	0.0816456	0.0687763	0.815445	0.85139	0.100021
C200-60-N1-2	77	2.79092	0.0460668	0.0241393	1.83975	1.22505	0.101633	0.00601099	0.111082	0.027463	0.104853	0.067213	1.60096	0.00619754	0.148979	0.0625654	0.0159124	0.00323648	0.0517789	ND	0.0054077	0.0396172	0.0111905	0.362306	ND	0.0209002	0.0266769	ND	0.106912	0.0111435	0.149604	0.324901	0.659682	0.379034	1.80371	0.00468307	0.0435236	0.984059	1.31375	0.100184	0.0504938	0.41723	1.54292	5.58554	0.173536	0.137179	1.31097	1.08095	0.0320843
C200-60-N1-3	77	1.64878	0.447081	0.0036858	0.609746	0.655078	0.0777708	0.0108421	2.17958	0.0455432	0.0579117	0.153799	1.79322	0.144628	0.454445	0.0170779	0.0200881	0.00121923	0.00832958	ND	0.00433406	0.0550137	0.0604271	0.291764	ND	0.0168385	0.0879716	ND	0.0764487	0.0128132	0.131163	0.118445	0.416489	0.0713071	0.000953424	0.00124012	0.00333295	0.507101	1.79505	0.0597951	0.0463957	0.336926	1.71378	6.11509	0.112298	0.0648586	0.743729	1.13075	0.0925388
C200-62-N1-1	78	2.36562	0.0636815	0.0164662	3.41354	0.765155	0.175105	0.0216138	0.139051	0.0203998	0.0913533	0.0415452	2.11537	0.0125443	0.377348	0.0397481	0.00264887	0.00442769	0.0162517	0.0015868	ND	0.0787284	0.0146976	0.45104	0.00771708	ND	0.0107632	ND	0.460135	0.0650468	0.100168	0.179213	0.461769	0.15717	3.20942	0.00252294	0.0187749	0.441642	2.00758	0.142447	0.148546	0.817028	2.08043	5.13295	0.218587	0.277395	2.42255	1.75917	0.0221558
C200-62-N1-2	78	3.37907	0.431609	0.125779	8.34454	0.920295	0.194076	0.0166818	0.13047	0.0283318	0.127484	0.179429	2.47469	0.127079	1.66343	0.0461613	0.0075922	0.00448253	0.0377333	0.00216739	ND	0.10559	0.0525399	0.761867	0.015375	ND	0.0238706	ND	0.361769	0.0633967	0.0936755	0.191096	2.05277	0.263431	5.81434	0.0112139	0.0406817	0.669816	2.6564	0.236244	0.202029	1.12717	4.04429	9.40525	0.430409	0.365304	3.61302	2.5507	0.0220332
C200-62-N1-3	78	3.43104	0.0961847	0.0353979	4.58795	1.0387	0.127037	0.0187731	0.0933875	0.0224155	0.15394	0.0459562	1.7941	0.0322356	0.709618	0.0505215	0.00462361	0.00660051	0.0304626	0.0021599	ND	0.10398	0.0343294	0.544477	0.00763123	ND	0.0108598	ND	0.137633	0.043493	0.115964	0.253633	0.41278	0.23689	5.06952	0.00712473	0.0187363	0.452311	2.65515	0.167184	0.139867	0.826814	2.9539	10.8074	0.373797	0.301447	2.87116	2.37308	0.0410847
C200-72-N1-1	79	2.86227	0.384737	0.0353889	4.30235	1.30638	0.240682	0.0120962	0.17474	0.0652163	0.111416	0.135845	2.11137	0.0216624	0.317523	0.0955025	0.0126389	0.00358322	0.0352277	0.00033515	0.00595387	0.150042	0.0294346	0.569619	0.0188962	0.0478528	0.077485	ND	0.245382	0.0512893	0.231769	0.254867	0.82023	0.312263	2.2366	0.0077552	0.0381196	1.18599	4.01479	0.265391	0.251954	2.08782	6.21074	19.7342	0.69657	0.74216	5.84648	4.1418	0.0647819
C200-72-N1-2	79	2.09006	0.0196187	0.0266976	0.977661	0.770006	0.127038	0.00553069	0.135286	0.029914	0.0752318	0.0640023	2.47733	0.00404901	0.151097	0.0420781	0.00619511	0.00226389	0.0245216	0.0025314	0.00439034	0.108968	0.0152933	0.329241	0.0160811	0.0288065	0.0450599	ND	0.335514	0.0526694	0.102129	0.275497	0.463977	0.239479	1.41524	0.00246531	0.0321172	1.03319	2.97645	0.116579	0.117887	0.750727	2.89846	11.5197	0.350369	0.308216	3.16508	2.77434	0.034343
C200-72-N1-3	79	2.63531	0.0381591	0.0340649	3.6022	1.00431	0.194028	0.0142746	0.195005	0.0332321	0.111698	0.109611	2.18506	0.0116203	0.225051	0.0613824	0.00819062	0.00329991	0.0297505	0.000275561	0.00425496	0.151139	0.0305629	0.367854	0.0176813	0.0348433	0.0409315	ND	0.387592	0.077417	0.171172	0.304017	0.740705	0.315945	2.27499	0.00498249	0.0458872	1.34224	4.29508	0.27211	0.197121	1.08819	3.59124	17.8777	0.638017	0.490426	4.45115	3.2633	0.064153
C200-72-N2-1	80	2.88223	0.0562095	0.0646323	3.32684	1.0103	0.219077	0.0109911	0.134179	0.0382565	0.104003	0.17676	2.01242	0.0243581	0.429429	0.0573924	0.00748263	0.00332684	0.0534928	0.00156434	0.00603634	0.36005	0.054994	0.981794	0.0155881	0.0378985	0.0398578	ND	0.35556	0.0660729	0.141624	0.236533	0.638224	0.457735	3.89542	0.034962	0.0646074	1.07136	8.60341	0.427766	0.244199	1.46799	4.80987	12.9013	0.522034	0.332044	3.83564	1.78627	0.0538355
C200-72-N2-2	80	2.85221	0.0553498	0.028244	3.74289	0.912626	0.155199	0.0155299	0.129646	0.0350472	0.096879	0.0981449	2.50485	0.0115576	0.325988	0.0574098	0.0054098	0.00531455	0.0367461	0.00113458	0.00457057	0.0920885	0.0254664	0.804073	0.0099619	0.0317382	0.0193131	ND	0.285632	0.0450378	0.171161	0.24295	0.510893	0.373802	4.91786	0.00470129	0.0442339	0.504664	2.20512	0.126935	0.129607	0.880462	3.43594	8.64658	0.341416	0.419502	3.66356	3.45461	0.0233332
C200-72-N2-3	80	2.75869	0.0270129	0.0348936	4.44614	1.12801	0.193861	0.00704714	0.187602	0.0491027	0.106452	0.131866	2.89301	0.01424	0.274823	0.0645758	0.00585012	0.00506313	0.0345783	0.00142945	0.00495043	0.111159	0.024656	0.721375	0.00794952	0.0297833	0.0261363	ND	0.416935	0.0456344	0.175684	0.224983	0.511486	0.366998	4.03843	0.00826137	0.0442688	1.01025	2.5948	0.181997	0.170434	1.39343	4.64024	10.9313	0.461733	0.560959	4.68419	3.95298	0.0410512
C200-74-pl1-1	81	2.11904	0.0250653	0.0222077	3.1248	0.847352	0.137624	0.00606349	0.098154	0.042585	0.0933473	0.0728977	2.30511	0.0103952	ND	0.0625719	0.00424206	0.00193844	0.0193598	0.00226321	ND	0.120618	0.0125478	0.371597	0.0108476	0.0348644	0.0396251	0.00196089	0.373755	0.0675109	0.161637	0.177576	0.626096	0.168646	0.392436	0.00681619	0.015725	1.10346	3.3503	0.143862	0.0872613	0.560211	1.83362	15.9929	0.456693	0.326125	2.38475	1.50329	0.0429626
C200-74-pl1-2	81	2.39311	0.0322343	0.025476	3.13602	1.04394	0.226001	0.0107865	0.390057	0.0466997	0.0851539	0.0682064	2.8318	0.0075964	ND	0.061165	0.00839836	0.00180248	0.0227597	0.0014859	ND	0.0842946	0.015596	0.357919	0.0122131	0.0776354	0.0263224	0.00287535	0.720827	0.055272	0.123102	0.311602	0.728633	0.252835	0.0206788	0.0117245	0.0192196	1.07016	2.45064	0.0771365	0.0746347	0.48169	2.2826	10.3618	0.230277	0.269352	2.1726	2.6135	0.0195597
C200-74-pl1-3	81	2.29201	0.033008	0.0292615	2.44037	0.840767	0.21644	0.0132276	0.387472	0.0220321	0.0826234	0.212132	2.53473	0.00940645	ND	0.0670891	0.00573717	0.00177398	0.0373858	0.00126076	ND	0.117902	0.0116776	0.445531	0.0164687	0.062182	0.0355435	0.00294943	0.37789	0.0575986	0.156357	0.34904	1.08524	0.236326	0.0760891	0.0118704	0.019096	1.17949	3.2689	0.107486	0.11461	0.601098	2.3558	10.2195	0.214476	0.282084	2.52316	2.34203	0.0433182
C200-78-N1-1	82	2.50373	0.0402911	0.0191864	5.11051	1.18609	0.189872	0.0131693	0.178971	0.0237326	0.0920279	0.107075	2.14803	ND	0.259291	0.0569144	0.00520046	0.00466025	0.0431751	0.0017512	0.00651732	0.0751303	0.0217532	0.459088	ND	0.0198285	0.0105143	ND	0.475818	0.0430361	0.132457	0.479995	1.33857	0.330605	2.7123	0.00454158	0.0400189	0.695929	2.13659	0.118755	0.164154	0.928979	2.91956	4.63189	0.207452	0.290644	2.89377	2.31847	0.0114793
C200-78-N1-2	82	3.16283	0.0250439	0.0203004	4.59889	1.13725	0.18786	0.0076673	0.0981306	0.0300459	0.0867036	0.0827605	2.27167	ND	0.185173	0.0744079	0.00523118	0.00306981	0.0327342	0.00355218	0.00707905	0.0728873	0.0210383	0.508588	ND	0.0224386	0.0132599	ND	0.381878	0.0378914	0.126428	0.632966	0.432487	0.316043	2.30561	0.0081631	0.0384078	0.778517	1.98236	0.0885414	0.148479	0.994632	3.826	4.99788	0.175223	0.277645	2.97369	3.09967	0.0181359
C200-78-N1-3	82	2.83267	0.0353738	0.0151579	5.36294	1.01697	0.195646	0.0153452	0.206239	0.0268535	0.107314	0.0645092	2.50583	ND	0.248478	0.0592321	0.0045626	0.00500161	0.0456729	0.000924135	0.0050463	0.0464452	0.0196196	0.471844	ND	0.0207963	0.00900504	ND	0.548328	0.0345983	0.115805	0.815698	0.440459	0.349889	1.38207	0.00849333	0.0492611	0.550372	1.20567	0.068569	0.0736109	0.574695	2.48173	3.04158	0.120705	0.132387	1.92535	2.21405	0.0110684
C200-81-N2-1	83	2.39483	0.075697	0.0213051	0.844154	0.919005	0.163423	0.0113767	0.0974775	0.038266	0.0817952	0.0729321	1.61929	0.00676369	ND	0.0538635	0.00528851	0.00241705	0.0344103	0.000766114	0.00350966	0.178288	0.0194688	0.437931	0.0166037	0.0263003	0.0555231	ND	0.273429	0.0647487	0.139053	0.233677	0.564994	0.239327	4.80109	0.00461129	0.0315221	0.894659	4.33825	0.181377	0.135619	0.833632	2.38828	14.3462	0.346057	0.233739	2.43493	1.49121	0.07757
C200-81-N2-2	83	2.0783	0.0267442	0.0246041	3.59147	0.90502	0.167095	0.0140257	0.0641733	0.023335	0.0609778	0.0771463	1.86362	0.0104323	ND	0.0391396	0.00230231	0.00331578	0.030594	0.00121343	0.00490541	0.110321	0.015569	0.383377	0.0112241	0.0231934	0.0270428	ND	0.164663	0.0476216	0.0893443	0.24522	0.430582	0.220073	3.47463	0.00563875	0.0274655	0.508501	2.43462	0.135688	0.104879	0.621892	1.71553	8.46607	0.306742	0.25844	2.19314	1.38232	0.0439063
C200-81-N2-3	83	2.08981	0.028586	0.0360248	3.24858	0.80996	0.20223	0.00978448	0.147186	0.0197191	0.106712	0.0449751	2.06635	0.0068803	ND	0.03543	0.00312871	0.00318931	0.0258389	0.00519804	0.00436614	0.0635082	0.0238628	0.489699	0.00778921	0.017729	0.0148122	ND	0.408056	0.0420249	0.0877257	0.308427	0.582345	0.271332	5.7496	0.00749586	0.0311525	0.656625	1.44452	0.0740417	0.0993091	0.674298	2.28859	8.16284	0.326423	0.379074	3.42245	2.33929	0.0198023
C200-87-N1-1	84	3.1606	0.138739	0.0687665	8.70853	1.2343	0.259273	0.0121453	0.165298	0.062684	0.112101	0.149851	2.84857	0.0282508	0.603985	0.0983234	0.0103507	0.00275097	0.0334922	ND	0.00580472	0.416256	0.0543489	1.02171	0.0151708	0.0411386	0.054013	0.00121233	0.474535	0.0643097	0.257835	0.247478	0.844404	0.361495	1.53646	0.0282493	0.0463064	1.50577	9.6342	0.614826	0.399843	2.40861	6.62626	15.3099	0.709689	0.497606	5.31703	2.80519	0.0719817
C200-87-N1-2	84	3.47032	0.101566	0.083563	7.26133	1.79151	0.362886	0.0107417	0.265775	0.0582009	0.126551	0.121571	4.05188	0.0238792	0.427584	0.097434	0.0245514	0.00523061	0.0626373	ND	0.00624446	0.384146	0.0617037	0.911161	0.0187164	0.0642304	0.0512149	0.00181823	0.70944	0.0860495	0.309975	0.506713	1.38916	0.455136	2.3619	0.0373362	0.0681561	2.12873	10.2217	0.642444	0.584369	3.38166	8.36867	23.565	0.805395	0.776033	6.15735	3.70984	0.157192
C200-87-N1-3	84	3.64907	0.110735	0.0390865	7.57931	1.19178	0.205214	0.00660626	0.232285	0.0522185	0.129967	0.142734	2.95218	0.0167594	0.364683	0.0641166	0.0123627	0.00385467	0.0379924	ND	0.00422543	0.160662	0.0402696	0.679751	0.0132137	0.0502131	0.0435087	0.00226023	0.662361	0.0798668	0.224867	0.265474	0.873371	0.382768	4.61704	0.00883485	0.0383744	1.08854	4.23087	0.224222	0.258063	1.63318	5.38439	14.499	0.520865	0.527489	4.80263	3.87322	0.0627752
C200-90-as1-1	85	2.8847	0.0151456	0.0337708	0.188941	0.810742	0.0841004	0.0109909	ND	0.021101	0.104738	0.0223306	0.854101	ND	0.362446	0.0207009	0.00162467	0.00555276	0.0464779	0.0137059	ND	0.0899048	0.013007	0.366258	ND	ND	0.0028201	0.000461377	0.823315	0.0272303	0.082122	0.176259	ND	0.376864	ND	0.00959836	0.0769954	0.181802	2.26585	0.105588	0.0660813	0.401005	1.17916	5.27042	0.155064	0.121136	0.99405	0.737326	0.0193718
C200-90-as1-2	85	1.48258	0.0204165	0.0640081	0.334034	0.602966	0.162773	0.0119807	ND	0.0151179	0.0627779	0.0845609	0.978565	ND	0.235506	0.0645241	0.00331825	0.00222524	0.0373715	0.00436053	ND	0.112421	0.0254628	0.22068	ND	ND	0.0029298	0.00222169	0.835092	0.0635396	0.0583887	0.128003	ND	0.334637	ND	0.00946744	0.0537859	0.433764	2.98703	0.147448	0.0786594	0.517054	1.94067	6.25879	0.21447	0.104137	1.1322	0.938119	0.0135812
C200-90-as1-3	85	1.82124	0.0306553	0.0511726	0.421116	0.563921	0.189124	0.00829325	ND	0.0251339	0.0695224	0.0695517	1.1555	ND	0.188398	0.0655799	0.00399063	0.00291387	0.048384	0.00108057	ND	0.102906	0.0204369	0.284764	ND	ND	0.00354935	0.00270815	2.26271	0.0388184	0.0711818	0.287378	ND	0.393338	ND	0.00588903	0.0801872	0.642595	2.56015	0.0935896	0.101659	0.664162	2.36788	7.54608	0.199842	0.218008	2.1146	1.74355	0.0154186
C200-91-as1-1	86	3.51269	0.233779	0.042915	9.22866	1.48098	0.381425	0.00902595	0.497397	0.0730108	0.128149	0.11685	3.72585	0.0165997	0.321567	0.0674626	0.0168449	0.00141508	0.05861	ND	0.00708373	0.130837	0.0310972	0.655606	0.0143085	0.0676747	0.0436491	0.00128861	0.74034	0.0996197	0.255088	0.440903	0.890458	0.499759	2.20883	0.013107	0.0511247	1.56534	3.82688	0.135919	0.240471	1.48078	5.56065	18.4382	0.550356	0.70645	5.01014	4.24224	0.0534824
C200-91-as1-2	86	4.19831	0.0703114	0.10161	5.45883	2.66674	0.662393	0.00937213	0.554972	0.0452712	0.155912	0.146123	2.74395	0.0275669	0.277105	0.128198	0.0257943	0.00354483	0.11738	ND	0.0095031	0.229439	0.0455005	1.35972	0.0117322	0.0892653	0.0352803	0.00399981	0.907725	0.143225	0.559347	1.59326	2.13726	0.947123	0.0717429	0.0423358	0.0897088	2.25446	7.60564	0.316677	0.41397	2.51307	6.55111	45.6183	1.07628	0.951052	6.30454	3.66948	0.261698
C200-91-as1-3	86	3.99596	0.219858	0.0411356	9.011	2.35105	0.444836	0.0184702	0.33044	0.0917919	0.151201	0.177206	4.17786	0.0214894	0.484913	0.103067	0.0176665	0.00537237	0.04598	ND	0.008567	0.175899	0.03007	0.856019	0.014883	0.0605465	0.0400759	0.00370325	0.708652	0.0516452	0.386604	0.499875	1.45488	0.383942	0.632233	0.0159293	0.0675302	1.28835	4.77999	0.30992	0.392446	2.38655	6.28452	27.5857	0.846532	1.02411	7.30181	4.77287	0.130762
C200-91-N1-1	87	2.4621	0.0527728	0.0318558	0.236321	0.911505	0.238532	0.00834761	0.0917354	0.0229866	0.0832117	0.0673766	2.38393	ND	0.32856	0.0408381	0.00351114	0.00472556	0.0361137	0.00213883	0.0022255	0.14997	0.0196585	0.416089	ND	0.0192569	0.015281	0.000762355	0.463038	0.0460857	0.110512	0.203295	ND	0.272665	4.90924	0.00937454	0.0312936	0.757274	3.8905	0.177931	0.138978	0.760459	2.37774	13.528	0.374675	0.261492	2.47019	1.56949	0.0617218
C200-91-N1-2	87	2.24808	0.0237193	0.0196225	1.49601	1.0166	0.213289	0.0101005	0.159651	0.0301951	0.0851298	0.0864692	1.71679	ND	0.171972	0.0784458	0.00326444	0.0031947	0.0197805	0.0021619	0.00710215	0.0866759	0.0224971	0.347087	ND	0.0253203	0.0168413	0.000896367	0.368513	0.0473085	0.10494	0.371567	ND	0.217331	5.03351	0.00629718	0.0346714	0.673668	2.13426	0.085807	0.0774596	0.610257	2.61662	11.1448	0.313204	0.306137	2.60257	2.15763	0.0447374
C200-91-N1-3	87	1.26829	0.0332297	0.0380276	0.879078	0.836232	0.316384	0.0149516	0.0466281	0.0335033	0.0430406	0.113298	2.09039	ND	0.289005	0.0430597	0.00542355	0.000688101	0.0448309	0.00446189	0.00397847	0.129678	0.0423218	0.37258	ND	0.0245023	0.0277545	0.00253759	0.401098	0.0997618	0.0813875	0.234294	ND	0.293061	2.81482	0.0148983	0.0421157	0.697712	3.3412	0.206581	0.0679959	0.556477	1.77525	12.2804	0.528137	0.150156	1.62653	1.05806	0.0233447
C200-93-N2-1	88	2.46141	0.0145233	0.0328147	2.85925	1.01161	0.23061	0.0143429	0.0754382	0.0398456	0.0964311	0.0636062	1.82196	0.00556752	0.279375	0.0594218	0.00313807	0.0018441	0.0437451	0.00129542	0.00457208	0.129696	0.0222001	0.490906	0.009755	0.0205828	0.0149441	0.00128642	0.205602	0.060527	0.126964	0.339137	0.363772	0.298505	3.66682	0.0120094	0.0542361	0.663377	3.28085	0.236674	0.141865	0.734066	2.01461	12.7369	0.493114	0.329002	2.63618	1.47214	0.0161638
C200-93-N2-2	88	2.2144	0.0326422	0.0465261	1.62511	1.26247	0.207262	0.0114586	0.141788	0.0407846	0.0974965	0.121082	3.1393	0.00776553	0.375266	0.0711604	0.00234122	0.00218531	0.0393056	0.000700988	0.00500146	0.128916	0.0392775	0.524983	0.0097322	0.024107	0.0130956	0.000238725	0.342455	0.0738096	0.160366	0.34152	0.410021	0.292669	4.11751	0.0146025	0.0523123	0.975891	3.45287	0.16697	0.160764	0.981301	3.00991	14.6459	0.514408	0.429163	3.56222	2.33823	0.046755
C200-93-N2-3	88	1.10013	0.0435566	0.0408875	2.24613	0.662062	0.31651	0.0261604	0.122202	0.0562099	0.0444431	0.0589701	2.99086	0.0117909	0.281146	0.057797	0.00345318	0.000367762	0.0306562	0.00240936	0.00422851	0.182104	0.0391341	0.728117	0.0120184	0.0290735	0.0342945	0.00285558	0.523196	0.0809004	0.133286	0.276804	0.454544	0.2862	4.93838	0.0187811	0.0590665	1.30844	3.91643	0.262328	0.0989942	0.408501	1.68208	19.6526	0.683034	0.224827	1.99697	1.07392	0.0374718
C200-95-N1-1	89	2.11318	0.488602	0.138317	5.4346	1.98106	0.595764	0.0226839	0.30278	0.0700396	0.072344	0.192301	3.41447	0.0217254	0.662535	0.0795821	0.0188608	0.00126489	0.0400202	0.00131455	0.00863082	0.716115	0.0835456	1.02302	0.0222172	0.062902	0.112828	0.00203265	0.532455	0.00638202	0.263679	0.377796	0.338284	0.412684	0.00416304	0.0291827	0.0365501	2.28763	17.6782	0.64929	0.339713	2.04549	5.72746	50.8983	1.35616	0.52288	4.41552	2.94322	0.433707
C200-95-N1-2	89	4.29359	0.801166	0.098026	3.42735	1.78039	0.490401	0.0255046	0.240684	0.0870321	0.148639	0.151046	3.31395	0.0311655	0.630278	0.117012	0.0317046	0.00182787	0.0717423	0.00146124	0.00807366	0.666424	0.116543	1.63739	0.0268374	0.0772414	0.100383	0.00502811	0.662753	0.0636937	0.360862	0.377494	0.939394	0.529276	0.000668489	0.0323808	0.0503848	2.86947	17.6853	0.625145	0.337246	2.10263	7.22416	51.3422	1.27692	0.594695	5.39621	3.83751	0.233265
C200-95-N1-3	89	3.15996	0.0628559	0.0609014	4.95514	1.57614	0.352045	0.00865991	0.320391	0.0600422	0.0857407	0.0976268	4.58915	0.0185147	0.357971	0.0886878	0.0110494	0.00326531	0.0401912	0.0011498	0.00391443	0.183877	0.0328195	1.00474	0.0145397	0.0579911	0.0253961	0.00281469	0.86982	0.0934685	0.295215	0.425857	1.13101	0.465519	3.2878	0.0154209	0.0588937	2.00306	5.43886	0.310846	0.250337	1.97669	6.54829	29.5318	0.926844	0.684056	5.70097	4.65949	0.144356
C200-98-N1-1	90	1.52618	0.01359	0.0171752	0.724432	0.673078	0.153741	0.0097421	0.169924	0.0153433	0.059279	0.0461637	1.5099	0.00969812	0.131328	0.052389	0.00520222	0.00228276	0.0292549	0.00230176	0.00455249	0.0810649	0.017155	0.219184	ND	ND	0.0195867	0.00195029	0.200797	0.0418313	0.076465	0.291685	0.58263	0.283929	4.98543	0.00459507	0.0231221	0.710932	2.19198	0.0985761	0.116782	0.731621	2.25344	7.8538	0.297191	0.274478	2.26038	1.66372	0.0217744
C200-98-N1-2	90	3.32632	0.0374842	0.0542563	1.50511	1.03507	0.291377	0.00686702	0.181473	0.0365647	0.120119	0.095631	2.59436	0.0185074	0.253715	0.0630942	0.00733125	0.00385827	0.0378671	0.0021223	0.00601363	0.134146	0.040704	0.434791	ND	ND	0.0191571	0.00103809	0.312458	0.0649799	0.167003	0.287324	0.397543	0.305451	8.40936	0.00995363	0.0341913	1.38229	3.7408	0.223035	0.172148	1.19292	4.94917	13.8838	0.599889	0.381772	4.15392	3.92901	0.0862194
C200-98-N1-3	90	3.35755	0.0327457	0.0309334	1.5325	0.983179	0.254268	0.00618502	0.0986955	0.0255462	0.119385	0.073134	2.46663	0.0129817	0.287999	0.0439505	0.00177762	0.00676831	0.0254504	0.000951859	0.00612901	0.120282	0.0204381	0.390934	ND	ND	0.0139828	0.000816856	0.201833	0.0454137	0.11802	0.291087	0.796909	0.203216	6.58622	0.00235797	0.0183403	0.551044	3.04926	0.128193	0.0731988	0.59912	2.82045	9.96977	0.305604	0.181101	1.84765	1.96221	0.0467986
[truncated: 27 more columns]

## Sheet: Table S5
Supplementary Table S5 Annotation for detected metabolites.
Metabolite ID	Annotation*	Standard compound*	Relevant KEGG LIGAND database ID	Relevant KEGG name
22	Metformin	1,1-Dimethylbiguanide	C07151	Metformin
25	ACC	1-Aminocyclopropane-1-carboxylic acid	C01234	1-Aminocyclopropane-1-carboxylate; 1-Aminocyclopropane-1-carboxylic acid
35	5-Methylcytosine	5-Methylcytosine	C02376	5-Methylcytosine
39	Adenine	Adenine	C00147	Adenine; 6-Aminopurine
40	Adenosine	Adenosine	C00212	Adenosine
41	Allantoate	Allantoic acid	C00499	Allantoate; Allantoic acid
51	Histidine	L-Histidine	C00135	L-Histidine; (S)-alpha-Amino-1H-imidazole-4-propionic acid
53	Methionine	L-Methionine	C00073	L-Methionine; Methionine; L-2-Amino-4methylthiobutyric acid
54	Phenylalanine	L-(-)-Phenylalanine	C00079	L-Phenylalanine; (S)-alpha-Amino-beta-phenylpropionic acid
55	Tryptophan	L-Tryptophane	C00078	L-Tryptophan; Tryptophan; (S)-alpha-Amino-beta-(3-indolyl)-propionic acid
56	Tyrosine	L-Tyrosine	C00082	L-Tyrosine; (S)-3-(p-Hydroxyphenyl)alanine; (S)-2-Amino-3-(p-hydroxyphenyl)propionic acid; Tyrosine
60	Sucrose	Sucrose	C00089	Sucrose; Cane sugar; Saccharose; 1-alpha-D-Glucopyranosyl-2-beta-D-fructofuranoside
66	Kynurenine	L-Kynurenine	C00328	L-Kynurenine; 3-Anthraniloyl-L-alanine
95	Methylmalonate	Methylmalonic acid	C02170	Methylmalonate; Methylmalonic acid
110	AMP	Adenosine-5'-monophosphate	C00020	AMP; Adenosine 5'-monophosphate; Adenylic acid; Adenylate; 5'-AMP; 5'-Adenylic acid; 5'-Adenosine monophosphate; Adenosine 5'-phosphate
139	2-Aminoethylphosphonate	2-Aminoethylphosphonic acid	C03557	(2-Aminoethyl)phosphonate; 2-Aminoethylphosphonate; Ciliatine
140	Deoxyadenosine	2'-Deoxyadenosine monohydrate	C00559	Deoxyadenosine; 2'-Deoxyadenosine
156	Sinapate	Sinapic acid	C00482	Sinapate; Sinapic acid; 3,5-Dimethoxy-4-hydroxycinnamic acid
163	Acetylcholine	Acetylcholine	C01996	Acetylcholine; O-Acetylcholine
169	Allantoin	Allantoin	C01551	Allantoin; 5-Ureidohydantoin; Glyoxyldiureide
177	Caffeate	Caffeic acid	C01197	Caffeate; Caffeic acid; 3,4-Dihydroxy-trans-cinnamate; trans-Caffeate
212	2,3-Diaminopropanoate	DL-2,3-Diaminopropionic acid	C06393	2,3-Diaminopropanoate; 2,3-Diaminopropionate; 2,3-Diaminopropionic acid; 2,3-Diaminopropanoic acid
231	Fumarate	Fumaric acid	C00122	Fumarate; Fumaric acid; trans-Butenedioic acid
235	Glutathione disulfide	Glutathione (oxidized form)	C00127	Glutathione disulfide; GSSG; Oxiglutatione; Oxidized glutathione
256	Inosine	Inosine	C00294	Inosine
268	Aspartic acid	L-Aspartic acid
271	Leu-leu-tyr	Leucylleucyltyrosine	C11331	Leu-leu-tyr; LLY
272	Glutamic acid	L-Glutamic acid
273	Glutamine	L-Glutamine
274	Glutathione	L-Glutathione (reduced form)	C00051	Glutathione; 5-L-Glutamyl-L-cysteinylglycine; N-(N-gamma-L-Glutamyl-L-cysteinyl)glycine; gamma-L-Glutamyl-L-cysteinyl-glycine; GSH; Reduced glutathione
285	Ornithine	L-Ornithine	C00077	"L-Ornithine; (S)-2,5-Diaminovaleric acid; (S)-2,5-Diaminopentanoic acid; (S)-2,5-Diaminopentanoate"
286	Proline	L-Proline	C00148	L-Proline; 2-Pyrrolidinecarboxylic acid
295	Maltotriose	Maltotriose	C01835	Maltotriose; Amylotriose
299	Methylguanidine	1-Methylguanidine	C02294	Methylguanidine
328	3,4-Dihydroxybenzoate	3,4-Dihydroxybenzoic acid	C00230	3,4-Dihydroxybenzoate; 3,4-Dihydroxybenzoic acid; Protocatechuate; Protocatechuic acid
336	S-Adenosyl-L-homocysteine	S-Adenosyl-L-homocysteine	C00021	S-Adenosyl-L-homocysteine; S-Adenosylhomocysteine
350	Thiamine	Thiamine	C00378	Thiamine; Thiamin; Vitamin B1; Aneurin; Antiberiberi factor
365	Uridine	Uridine	C00299	Uridine
389	4-Aminobutanoate	gamma-Amino-n-butyric acid	C00334	4-Aminobutanoate; 4-Aminobutanoic acid; 4-Aminobutyrate; 4-Aminobutyric acid; gamma-Aminobutyric acid
428	Naringenin 7-O-Glc	naringenin-7-O-glucoside	C09099	Naringenin 7-O-beta-D-glucoside; Prunin
431	Peltatoside	Peltatoside
432	Hyperin	Hyperoside	C10073	Hyperin; Quercetin 3-galactoside
458	Procyanidin B2	Procyanidin B2
459	Procyanidin B1	Procyanidin B1
534	D-Arabitol	D-(+)-Arabitol	C01904	D-Arabitol; D-Arabinitol; D-Arabinol; D-Lyxitol
589	D-Glyceraldehyde 3-phosphate	DL-Glyceraldehyde 3-phosphate solution	C00118	D-Glyceraldehyde 3-phosphate; (2R)-2-Hydroxy-3-(phosphonooxy)-propanal; Glyceraldehyde 3-phosphate
617	(3R)-beta-Leucine	L-beta-homovaline-HCl	C02486	(3R)-beta-Leucine; (3R)-3-Amino-4-methylpentanoic acid; (3R)-3-Amino-4-methylvaleric acid
675	5'-Methylthioadenosine	5'-Deoxy-5'-Methylthioadenosine	C00170	5'-Methylthioadenosine; Methylthioadenosine; S-Methyl-5'-thioadenosine; 5-Methylthioadenosine; 5'-Deoxy-5'-(methylthio)adenosine; Thiomethyladenosine; MTA
681	sn-Glycero-3-phosphocholine	sn-Glycero-3-phosphocholine 1:1 cadmium chloride adduct	C00670	sn-glycero-3-Phosphocholine; Glycerophosphocholine
696	Taxifolin	(+-)-Taxifolin	C01617	Taxifolin; Dihydroquercetin; (+)-Dihydroquercetin; (+)-Taxifolin; trans-Dihydroquercetin
741	4-Hydroxypyridine	4-Hydroxypyridine
764	3-Hydroxypyridine	3-Hydroxypyridine
787	N-Acetylglycine	N-Acetylglycine
797	Threonate	L-Threonic acid	C01620	Threonate; L-Threonate
943	alpha-Methyl-histidine	alpha-Methyl-DL-histidine
967	N(pi)-Methyl-L-histidine	3-Methyl-L-histidine	C01152	N(pi)-Methyl-L-histidine; 1-Methylhistidine; N-pros-Methyl-L-histidine
980	Ethanolamine phosphate	O-Phosphorylethanolamine	C00346	Ethanolamine phosphate; O-Phosphorylethanolamine; Phosphoethanolamine; O-Phosphoethanolamine
1000	Glycyl-L-proline	Glycyl-L-proline
1014	N-Isovaleroylglycine	N-Isovaleroylglycine
1024	Choline phosphate	O-Phosphocholine	C00588	Choline phosphate; Phosphorylcholine; Phosphocholine; O-Phosphocholine
1026	N-Methylnicotinate	Trigonelline	C01004	N-Methylnicotinate; Trigonelline; Trigenelline; 1-Methylpyridinio-3-carboxylate; Betaine nicotinate; Caffearin; Gynesine
1054	3,5-Dibromo-L-tyrosine	3,5-Dibromo-L-tyrosine	C03224	3,5-Dibromo-L-tyrosine
1070	3-Butenyl-GSL	But-3-enylglucosinolate	C08415	Gluconapin; 3-Butenylglucosinolate
1079	2-Phenylethyl-GSL	Gluconasturtiin	C08417	Gluconasturtiin; 2-Phenylethyl glucosinolate
1082	(2R)-2-Hydroxy-2-phenethyl-GSL	(2R)-2-Hydroxy-2-phenethylglucosinolate
1091	Indole-3-carboxylic acid	Indole-3-carboxylic acid
1099	Raffinose	D-(+)-Raffinose pentahydrate	C00492	Raffinose; Melitose; Melitriose; Gossypose; 6G-alpha-D-galactosylsucrose
1128	Cyanidin-3-O-Rha	cyanidin-3-O-rhamnoside
1152	Betaine	Betaine	C00719	Betaine; Trimethylaminoacetate; Glycine betaine; N,N,N-Trimethylglycine; Trimethylammonioacetate
1169	Quercetin-di-Rha	Quercetin-3,7-O-alpha-L-dirhamnopyranoside
1174	Quercetin-Rha-Glc-Rha	Quercetin-3-O-alpha-L-rhamnopyranosyl(1->2)-beta-D-glucopyranoside-7-O-alpha-L-rhamnopyranoside
1179	Sinapoyl malate	Sinapoyl malate	C02887	Sinapoyl malate; Sinapoyl-(S)-malate
1181	Sinapoylglucose	1-O-b-D-glucopyranosyl sinapate	C01175	1-O-Sinapoyl-beta-D-glucose; 1-O-Sinapoyl beta-D-glucoside
1218	Petunidin-glc	Petunidin-3-O-beta-glucopyranoside	C12139	Petunidin 3-O-glucoside; Petunidin 3-glucoside
1223	Tulipanin	Delphinidin-3-O-(6''-O-alpha-rhamnopyranosyl-beta-glucopyranoside)	C16315	Tulipanin; Delphinidin 3-O-rutinoside
1249	Esculetin	6,7-Dihydroxycoumarin	C09263	Esculetin; Aesculetin
1256	Panose	D-Panose	C00713	Panose
1261	Stachyose	Stachyose n-Hydrate	C01613	Stachyose
100001	Lidocain	Lidocain
100002	10-camphorsulfonic acid	10-camphorsulfonic acid
100004	3-Methylsulfinylpropyl-GSL	3-Methylsulfinyl-n-propyl-glucosinolate	C08411	Glucoiberin; 3-Methylsulfinylpropyl glucosinolate
100005	4-Methylsulfinylbutyl-GSL	4-Methylsulfinyl-n-butyl-glucosinolate	C08419	Glucoraphanin; 4-Methylsulfinylbutyl glucosinolate
100006	5-Methylsulfinylpentyl-GSL	5-Methylsulfinyl-n-pentyl-glucosinolate
100007	6-Methylsulfinylhexyl-GSL	6-Methylsulfinyl-n-hexyl-glucosinolate
100008	7-Methylsulfinylheptyl-GSL	7-Methylsulfinyl-n-heptyl-glucosinolate
100009	8-Methylsulfinyloctyl-GSL	8-Methylsulfinyl-n-octyl-glucosinolate
100010	3-Methylthiopropyl-GSL	3-Methylthio-n-propyl-glucosinolate
100011	4-Methylthiobutyl-GSL	4-Methylthio-n-butyl-glucosinolate	C08409	Glucoerucin; 4-Methylthiobutyl glucosinolate
100012	5-Methylthiopentyl-GSL	5-Methylthio-n-pentyl-glucosinolate
100013	6-Methylthiohexyl-GSL	6-Methylthio-n-hexyl-glucosinolate
100014	7-Methylthioheptyl-GSL	7-Methylthio-n-heptyl-glucosinolate
100015	8-Methylthiooctyl-GSL	8-Methylthio-n-octyl-glucosinolate
100016	3-Hydroxypropyl-GSL	3-Hydroxy-n-propyl-glucosinolate
100017	4-Hydroxybutyl-GSL	4-Hydroxy-n-butyl-glucosinolate
100018	3-Benzoyloxypropyl-GSL	3-Benzoyloxy-n-propyl-glucosinolate
100019	4-Benzoyloxybutyl-GSL	4-Benzoyloxy-n-butyl-glucosinolate
100020	Indol-3-ylmethyl-GSL	Indol-3-ylmethyl-glucosinolate
100021	1-Methoxyindole-GSL	1-Methoxyindole-glucosinolate
100024	L-Leucine	L-Leucine	C00123	L-Leucine; 2-Amino-4-methylvaleric acid; (2S)-alpha-2-Amino-4-methylvaleric acid; (2S)-alpha-Leucine
100025	L-Isoleucine	L-Isoleucine	C00407	L-Isoleucine; 2-Amino-3-methylvaleric acid
100027	Methionine sulfoxide	Methionine sulfoxide
200005	7i_Kaempferol-Gal-Rha	Datiscin
200009	4i_Kaempferol-Rha-Rha	Kaempferol-3-Rhamnoside-7-Rhamnoside
200011	Chrysanthemin	Ideain	C08604	Chrysanthemin; Cyanidin 3-O-glucoside; Cyanidin 3-O-beta-D-glucoside
200012	2i_Maritimein	Maritimein
200015	Quercitrin	Quercetin-3-Rhamnoside	C01750	Quercitrin; Quercetin 3-L-rhamnoside; Quercetin 3-O-alpha-L-rhamnopyranoside
200016	2i_Malvidin-3-Gal	malvidin-3-galactoside
200023	CDP-choline	Cytidine-5'-diphosphocholine	C00307	CDP-choline; Cytidine 5'-diphosphocholine; Citicoline
200026	(+)-Epicatechin	Catechin	C09728	(+)-Epicatechin; ent-Epicatechin
200028	Pantothenate	pantothenate	C00864	Pantothenate; Pantothenic acid; (R)-Pantothenate
200042	Lactulose	Cellobiose	C07064	Lactulose
200043	Melibiose	Melibiose	C05402	Melibiose; 6-O-(alpha-D-Galactopyranosyl)-D-glucopyranose; D-Gal-alpha1->6D-Glucose
200045	CMP	Cytidine-5'-monophosphate	C00055	CMP; Cytidine-5'-monophosphate; Cytidylic acid
200046	Mannitol	Iditol	C00392	Mannitol; D-Mannitol
200047	Arginine	Arginine	C00062	L-Arginine; (S)-2-Amino-5-guanidinovaleric acid
200049	sn-Glycerol 3-phosphate	Glycerol 3-phosphoate	C00093	sn-Glycerol 3-phosphate; Glycerophosphoric acid; D-Glycerol 1-phosphate; Glycerol-3-phosphate
200053	Histamine	Histamine	C00388	1H-Imidazole-4-ethanamine; Histamine; 2-(4-Imidazolyl)ethylamine
200055	Nicotinamide	Nicotinamide	C00153	Nicotinamide; Nicotinic acid amide; Niacinamide; Vitamin PP
200057	Alanine	Alanine	C00041	L-Alanine; L-2-Aminopropionic acid; L-alpha-Alanine
200060	Norvaline	Norvaline	C01826	L-Norvaline; L-2-Aminovaleric acid; L-2-Aminopentanoic acid; (S)-2-Aminopentanoic acid
200063	N,N-Dimethylglycine	Aminobutyric acid	C01026	N,N-Dimethylglycine; Dimethylglycine
200067	Indole-3-carboxaldehyde	Indole-3-carboxyaldehyde	C08493	Indole-3-carboxaldehyde; Indole-3-carbaldehyde
200068	Malate	Malic acid	C00497	(R)-Malate; D-Malate; D-Malic acid
200073	L-2-Aminoadipate	Aminoadipic Acid	C00956	L-2-Aminoadipate; L-alpha-Aminoadipate; L-alpha-Aminoadipic acid; L-2-Aminoadipic acid; L-2-Aminohexanedioate
200082	Lysine	Lysine	C00047	L-Lysine; Lysine acid; 2,6-Diaminohexanoic acid
200084	Nicotinate	Nicotinic Acid	C00253	Nicotinate; Nicotinic acid; Niacin; 3-Pyridinecarboxylic acid
200085	Norleucine	Norleucine	C01933	L-Norleucine; L-Aminohexanoic acid; L-Aminohexanoate; L-2-Aminohexanoic acid; L-2-Aminohexanoate; (S)-2-Aminohexanoic acid
200089	1F-beta-D-Fructosylsucrose	Melezitose	C03661	1F-beta-D-Fructosylsucrose; beta-D-Fructofuranosyl-(2->1)-beta-D-fructofuranosyl alpha-D-glucopyranoside
*Sawada et al. (2017)

## Sheet: Table S6
Supplementary Table S6 Result of one-way ANOVA.
Metabolite ID	f.value	p.value	-LOG10(p)
980	40.032	8.4609e-85	84.073
764	34.446	2.2569e-79	78.646
365	32.95	8.7906e-78	77.056
200011	30.521	4.6933e-75	74.329
589	27.949	6.0623e-72	71.217
943	26.572	3.5945e-70	69.444
1152	20.319	6.3156e-61	60.2
100027	16.277	1.5346e-53	52.814
200049	16.074	3.947e-53	52.404
200060	13.604	9.049e-48	47.043
200026	12.858	5.3656e-46	45.27
268	10.792	1.2434e-40	39.905
40	10.008	2.1504e-38	37.667
459	9.8957	4.6121e-38	37.336
256	9.7867	9.7219e-38	37.012
200053	9.4153	1.2927e-36	35.888
285	8.3955	2.3245e-33	32.634
200068	6.7414	1.8156e-27	26.741
286	6.4912	1.6845e-26	25.774
1128	6.2943	1.0079e-25	24.997
200005	6.2042	2.3105e-25	24.636
200009	5.4926	2.0795e-22	21.682
1181	5.1682	5.3972e-21	20.268
681	5.0912	1.1864e-20	19.926
110	5.0291	2.2489e-20	19.648
1099	4.9762	3.8876e-20	19.41
350	4.9015	8.4696e-20	19.072
967	4.8722	1.1504e-19	18.939
163	4.8502	1.4491e-19	18.839
200085	4.7465	4.335e-19	18.363
200046	4.5136	5.2743e-18	17.278
200028	4.3137	4.7043e-17	16.328
51	4.2025	1.6171e-16	15.791
200082	3.916	4.1297e-15	14.384
1223	3.7868	1.8297e-14	13.738
55	3.7363	3.2892e-14	13.483
200089	3.6423	9.8504e-14	13.007
272	3.486	6.2233e-13	12.206
100006	3.3059	5.3461e-12	11.272
328	3.2694	8.294e-12	11.081
431	2.9559	3.75e-10	9.426
100008	2.8541	1.3091e-09	8.883
200015	2.8439	1.4836e-09	8.8287
100007	2.8438	1.4865e-09	8.8278
200047	2.8253	1.8672e-09	8.7288
100025	2.7922	2.8079e-09	8.5516
1024	2.7763	3.416e-09	8.4665
100005	2.7359	5.624e-09	8.25
100009	2.7033	8.4043e-09	8.0755
617	2.6242	2.236e-08	7.6505
200016	2.6178	2.4184e-08	7.6165
100016	2.5957	3.1783e-08	7.4978
60	2.5359	6.6568e-08	7.1767
200042	2.5271	7.4229e-08	7.1294
200043	2.4877	1.2087e-07	6.9177
53	2.4152	2.9567e-07	6.5292
100017	2.4093	3.1807e-07	6.4975
675	2.3707	5.1146e-07	6.2912
1169	2.3422	7.2617e-07	6.139
100013	2.2599	1.9938e-06	5.7003
100018	2.2532	2.1639e-06	5.6648
169	2.2371	2.6338e-06	5.5794
100012	2.1414	8.428e-06	5.0743
1218	2.1314	9.5094e-06	5.0218
1079	2.1026	1.3471e-05	4.8706
200023	2.0847	1.6706e-05	4.7771
100020	2.0526	2.4548e-05	4.61
140	2.021	3.5786e-05	4.4463
100019	1.9725	6.3547e-05	4.1969
100015	1.8781	0.00019168	3.7174
1261	1.8372	0.00030665	3.5134
100014	1.7921	0.00051252	3.2903
200073	1.5615	0.0062015	2.2075
100011	1.5423	0.0075386	2.1227
200045	1.3988	0.030074	1.5218

## Sheet: Table S7
Supplementary Table S7 List of essential genes.
Gene name	Chromo- some	Start position (bp)	End position (bp)	Reference
AT1G01040	1	23121	31227	Lloyd et al. 2015, Meinke 2019
AT1G01370	1	143489	146479	Lloyd et al. 2015, Meinke 2019
AT1G02560	1	537740	540127	Lloyd et al. 2015, Meinke 2019
AT1G02580	1	544733	549202	Lloyd et al. 2015, Meinke 2019
AT1G02680	1	580625	582310	Lloyd et al. 2015, Meinke 2019
AT1G02780	1	607799	609534	Lloyd et al. 2015, Meinke 2019
AT1G03360	1	824517	826399	Lloyd et al. 2015, Meinke 2019
AT1G04635	1	1291300	1292024	Lloyd et al. 2015, Meinke 2019
AT1G04950	1	1403085	1407531	Lloyd et al. 2015, Meinke 2019
AT1G05190	1	1502251	1503853	Lloyd et al. 2015, Meinke 2019
AT1G05600	1	1671916	1673923	Lloyd et al. 2015, Meinke 2019
AT1G06950	1	2130053	2135703	Lloyd et al. 2015, Meinke 2019
AT1G07320	1	2248967	2250529	Lloyd et al. 2015, Meinke 2019
AT1G08130	1	2542663	2547946	Lloyd et al. 2015, Meinke 2019
AT1G08260	1	2588854	2606892	Lloyd et al. 2015, Meinke 2019
AT1G08510	1	2691062	2694547	Lloyd et al. 2015, Meinke 2019
AT1G08560	1	2709525	2711000	Lloyd et al. 2015, Meinke 2019
AT1G08840	1	2829105	2838855	Lloyd et al. 2015, Meinke 2019
AT1G09770	1	3161832	3165616	Lloyd et al. 2015, Meinke 2019
AT1G10270	1	3363432	3366493	Lloyd et al. 2015, Meinke 2019
AT1G10510	1	3461635	3465786	Lloyd et al. 2015, Meinke 2019
AT1G10910	1	3639835	3644187	Lloyd et al. 2015, Meinke 2019
AT1G11680	1	3938422	3940871	Lloyd et al. 2015, Meinke 2019
AT1G12260	1	4162826	4165928	Lloyd et al. 2015, Meinke 2019
AT1G12360	1	4200864	4206486	Lloyd et al. 2015, Meinke 2019
AT1G12410	1	4223030	4225254	Lloyd et al. 2015, Meinke 2019
AT1G12770	1	4351019	4353797	Lloyd et al. 2015, Meinke 2019
AT1G13980	1	4788463	4794654	Lloyd et al. 2015, Meinke 2019
AT1G14610	1	5008153	5014533	Lloyd et al. 2015, Meinke 2019
AT1G15220	1	5240029	5241541	Lloyd et al. 2015, Meinke 2019
AT1G17220	1	5885007	5890500	Lloyd et al. 2015, Meinke 2019
AT1G17690	1	6082722	6088381	Lloyd et al. 2015, Meinke 2019
AT1G18370	1	6319450	6324378	Lloyd et al. 2015, Meinke 2019
AT1G19080	1	6584241	6586517	Lloyd et al. 2015, Meinke 2019
AT1G19800	1	6846338	6848128	Lloyd et al. 2015, Meinke 2019
AT1G19850	1	6886669	6891404	Lloyd et al. 2015, Meinke 2019
AT1G20050	1	6949043	6950509	Lloyd et al. 2015, Meinke 2019
AT1G20200	1	7001087	7004432	Lloyd et al. 2015, Meinke 2019
AT1G20960	1	7301599	7310271	Lloyd et al. 2015, Meinke 2019
AT1G21310	1	7453245	7455009	Lloyd et al. 2015, Meinke 2019
AT1G21390	1	7489046	7490803	Lloyd et al. 2015, Meinke 2019
AT1G21650	1	7592664	7604229	Lloyd et al. 2015, Meinke 2019
AT1G21690	1	7615505	7618628	Lloyd et al. 2015, Meinke 2019
AT1G21970	1	7727577	7729649	Lloyd et al. 2015, Meinke 2019
AT1G22090	1	7795708	7797425	Lloyd et al. 2015, Meinke 2019
AT1G23400	1	8311984	8315876	Lloyd et al. 2015, Meinke 2019
AT1G24340	1	8635187	8638986	Lloyd et al. 2015, Meinke 2019
AT1G24706	1	8741836	8755604	Lloyd et al. 2015, Meinke 2019
AT1G28300	1	9896867	9899876	Lloyd et al. 2015, Meinke 2019
AT1G30610	1	10846513	10850724	Lloyd et al. 2015, Meinke 2019
AT1G31860	1	11434060	11436607	Lloyd et al. 2015, Meinke 2019
AT1G32490	1	11742006	11749788	Lloyd et al. 2015, Meinke 2019
AT1G34430	1	12587726	12590223	Lloyd et al. 2015, Meinke 2019
AT1G34550	1	12646674	12652646	Lloyd et al. 2015, Meinke 2019
AT1G35680	1	13208683	13210428	Lloyd et al. 2015, Meinke 2019
AT1G36160	1	13533168	13544015	Lloyd et al. 2015, Meinke 2019
AT1G43170	1	16266553	16268945	Lloyd et al. 2015, Meinke 2019
AT1G43710	1	16486230	16488462	Lloyd et al. 2015, Meinke 2019
AT1G44900	1	16970214	16974753	Lloyd et al. 2015, Meinke 2019
AT1G48175	1	17790364	17792340	Lloyd et al. 2015, Meinke 2019
AT1G48350	1	17867102	17868432	Lloyd et al. 2015, Meinke 2019
AT1G48850	1	18064905	18068154	Lloyd et al. 2015, Meinke 2019
AT1G49400	1	18282968	18284202	Lloyd et al. 2015, Meinke 2019
AT1G49510	1	18326846	18328714	Lloyd et al. 2015, Meinke 2019
AT1G49770	1	18424578	18426782	Lloyd et al. 2015, Meinke 2019
AT1G49880	1	18463998	18466085	Lloyd et al. 2015, Meinke 2019
AT1G50030	1	18522248	18539995	Lloyd et al. 2015, Meinke 2019
AT1G50240	1	18606511	18614500	Lloyd et al. 2015, Meinke 2019
AT1G51450	1	19074328	19076545	Lloyd et al. 2015, Meinke 2019
AT1G53580	1	19991271	19993458	Lloyd et al. 2015, Meinke 2019
AT1G55350	1	20653740	20665110	Lloyd et al. 2015, Meinke 2019
AT1G55600	1	20774046	20776294	Lloyd et al. 2015, Meinke 2019
AT1G55870	1	20895582	20898868	Lloyd et al. 2015, Meinke 2019
AT1G55900	1	20903053	20905853	Lloyd et al. 2015, Meinke 2019
AT1G56200	1	21030787	21032234	Lloyd et al. 2015, Meinke 2019
AT1G58210	1	21553537	21554778	Lloyd et al. 2015, Meinke 2019
AT1G59990	1	22090226	22093385	Lloyd et al. 2015, Meinke 2019
AT1G60170	1	22192758	22195400	Lloyd et al. 2015, Meinke 2019
AT1G62340	1	23051002	23055672	Lloyd et al. 2015, Meinke 2019
AT1G62360	1	23058582	23062063	Lloyd et al. 2015, Meinke 2019
AT1G62750	1	23233434	23236447	Lloyd et al. 2015, Meinke 2019
AT1G63160	1	23421834	23423914	Lloyd et al. 2015, Meinke 2019
AT1G63700	1	23624627	23630073	Lloyd et al. 2015, Meinke 2019
AT1G64570	1	23978613	23983925	Lloyd et al. 2015, Meinke 2019
AT1G67320	1	25205279	25209101	Lloyd et al. 2015, Meinke 2019
AT1G67440	1	25263757	25265861	Lloyd et al. 2015, Meinke 2019
AT1G67490	1	25280410	25286749	Lloyd et al. 2015, Meinke 2019
AT1G67630	1	25344440	25348406	Lloyd et al. 2015, Meinke 2019
AT1G67730	1	25391338	25393889	Lloyd et al. 2015, Meinke 2019
AT1G68990	1	25934997	25940996	Lloyd et al. 2015, Meinke 2019
AT1G70070	1	26390016	26394196	Lloyd et al. 2015, Meinke 2019
AT1G71440	1	26921060	26924431	Lloyd et al. 2015, Meinke 2019
AT1G74960	1	28151920	28156350	Lloyd et al. 2015, Meinke 2019
AT1G74970	1	28157386	28159317	Lloyd et al. 2015, Meinke 2019
AT1G75350	1	28272071	28273009	Lloyd et al. 2015, Meinke 2019
AT1G75660	1	28408134	28415118	Lloyd et al. 2015, Meinke 2019
AT1G76060	1	28543100	28543850	Lloyd et al. 2015, Meinke 2019
AT1G77470	1	29111948	29114548	Lloyd et al. 2015, Meinke 2019
AT1G78580	1	29552340	29560912	Lloyd et al. 2015, Meinke 2019
AT1G78630	1	29575806	29577880	Lloyd et al. 2015, Meinke 2019
AT1G79230	1	29800563	29804033	Lloyd et al. 2015, Meinke 2019
AT1G79490	1	29900443	29903319	Lloyd et al. 2015, Meinke 2019
AT1G79560	1	29926624	29932585	Lloyd et al. 2015, Meinke 2019
AT1G79810	1	30019744	30022486	Lloyd et al. 2015, Meinke 2019
AT1G80070	1	30117847	30127811	Lloyd et al. 2015, Meinke 2019
AT1G80260	1	30175642	30180745	Lloyd et al. 2015, Meinke 2019
AT1G80410	1	30227485	30235087	Lloyd et al. 2015, Meinke 2019
AT2G01350	2	165141	167259	Lloyd et al. 2015, Meinke 2019
AT2G01390	2	172176	174137	Lloyd et al. 2015, Meinke 2019
AT2G01735	2	324365	326094	Lloyd et al. 2015, Meinke 2019
AT2G01860	2	388055	389918	Lloyd et al. 2015, Meinke 2019
AT2G02150	2	549827	552856	Lloyd et al. 2015, Meinke 2019
AT2G03050	2	899690	900999	Lloyd et al. 2015, Meinke 2019
AT2G03150	2	951888	959236	Lloyd et al. 2015, Meinke 2019
AT2G03870	2	1179971	1181512	Lloyd et al. 2015, Meinke 2019
AT2G04030	2	1281754	1286144	Lloyd et al. 2015, Meinke 2019
AT2G04530	2	1576694	1578962	Lloyd et al. 2015, Meinke 2019
AT2G04842	2	1697902	1701438	Lloyd et al. 2015, Meinke 2019
AT2G16440	2	7126279	7130729	Lloyd et al. 2015, Meinke 2019
AT2G17090	2	7434919	7437314	Lloyd et al. 2015, Meinke 2019
AT2G17250	2	7499472	7503195	Lloyd et al. 2015, Meinke 2019
AT2G17510	2	7609236	7616342	Lloyd et al. 2015, Meinke 2019
AT2G18020	2	7837067	7838476	Lloyd et al. 2015, Meinke 2019
AT2G18390	2	7988165	7989525	Lloyd et al. 2015, Meinke 2019
AT2G18510	2	8030960	8033619	Lloyd et al. 2015, Meinke 2019
AT2G20000	2	8631959	8637300	Lloyd et al. 2015, Meinke 2019
AT2G21470	2	9198569	9202487	Lloyd et al. 2015, Meinke 2019
AT2G21710	2	9270784	9273444	Lloyd et al. 2015, Meinke 2019
AT2G22870	2	9739408	9741700	Lloyd et al. 2015, Meinke 2019
AT2G25660	2	10915307	10927702	Lloyd et al. 2015, Meinke 2019
AT2G25710	2	10952547	10955411	Lloyd et al. 2015, Meinke 2019
AT2G26060	2	11102223	11105364	Lloyd et al. 2015, Meinke 2019
AT2G26350	2	11217142	11220541	Lloyd et al. 2015, Meinke 2019
AT2G26830	2	11443241	11447171	Lloyd et al. 2015, Meinke 2019
AT2G26890	2	11462067	11474371	Lloyd et al. 2015, Meinke 2019
AT2G27170	2	11609073	11617496	Lloyd et al. 2015, Meinke 2019
AT2G28000	2	11926446	11929488	Lloyd et al. 2015, Meinke 2019
AT2G28880	2	12398745	12403621	Lloyd et al. 2015, Meinke 2019
AT2G30200	2	12882948	12885776	Lloyd et al. 2015, Meinke 2019
AT2G30920	2	13157089	13160886	Lloyd et al. 2015, Meinke 2019
AT2G31060	2	13213100	13218724	Lloyd et al. 2015, Meinke 2019
AT2G31305	2	13350369	13351490	Lloyd et al. 2015, Meinke 2019
AT2G31340	2	13361502	13365800	Lloyd et al. 2015, Meinke 2019
AT2G31530	2	13427011	13430632	Lloyd et al. 2015, Meinke 2019
AT2G32590	2	13829290	13833342	Lloyd et al. 2015, Meinke 2019
AT2G33800	2	14300672	14302496	Lloyd et al. 2015, Meinke 2019
AT2G34650	2	14589736	14592140	Lloyd et al. 2015, Meinke 2019
AT2G34780	2	14668440	14673904	Lloyd et al. 2015, Meinke 2019
AT2G35650	2	14985470	14988362	Lloyd et al. 2015, Meinke 2019
AT2G35670	2	14992565	14996756	Lloyd et al. 2015, Meinke 2019
AT2G36000	2	15117015	15119043	Lloyd et al. 2015, Meinke 2019
AT2G36230	2	15193694	15195558	Lloyd et al. 2015, Meinke 2019
AT2G37560	2	15758601	15761262	Lloyd et al. 2015, Meinke 2019
AT2G37920	2	15868340	15870071	Lloyd et al. 2015, Meinke 2019
AT2G38020	2	15909908	15914711	Lloyd et al. 2015, Meinke 2019
AT2G38280	2	16033292	16038972	Lloyd et al. 2015, Meinke 2019
AT2G38670	2	16168712	16171918	Lloyd et al. 2015, Meinke 2019
AT2G38770	2	16202942	16210428	Lloyd et al. 2015, Meinke 2019
AT2G39080	2	16309798	16312622	Lloyd et al. 2015, Meinke 2019
AT2G39770	2	16588556	16591032	Lloyd et al. 2015, Meinke 2019
AT2G41350	2	17231206	17233912	Lloyd et al. 2015, Meinke 2019
AT2G41500	2	17304130	17307426	Lloyd et al. 2015, Meinke 2019
AT2G41720	2	17403603	17407325	Lloyd et al. 2015, Meinke 2019
AT2G43360	2	18010676	18013252	Lloyd et al. 2015, Meinke 2019
AT2G43650	2	18099236	18103438	Lloyd et al. 2015, Meinke 2019
AT2G44190	2	18272119	18274679	Lloyd et al. 2015, Meinke 2019
AT2G45000	2	18564017	18567892	Lloyd et al. 2015, Meinke 2019
AT2G45270	2	18666409	18669873	Lloyd et al. 2015, Meinke 2019
AT2G45330	2	18685898	18688061	Lloyd et al. 2015, Meinke 2019
AT2G45690	2	18823167	18825763	Lloyd et al. 2015, Meinke 2019
AT2G47620	2	19531939	19534471	Lloyd et al. 2015, Meinke 2019
AT3G01370	3	139011	143782	Lloyd et al. 2015, Meinke 2019
AT3G01610	3	231610	235279	Lloyd et al. 2015, Meinke 2019
AT3G02280	3	453329	457869	Lloyd et al. 2015, Meinke 2019
AT3G02660	3	570134	572386	Lloyd et al. 2015, Meinke 2019
AT3G04340	3	1146568	1153650	Lloyd et al. 2015, Meinke 2019
AT3G04400	3	1167250	1168723	Lloyd et al. 2015, Meinke 2019
AT3G04460	3	1186440	1189508	Lloyd et al. 2015, Meinke 2019
AT3G04680	3	1269722	1273004	Lloyd et al. 2015, Meinke 2019
AT3G04790	3	1313297	1314288	Lloyd et al. 2015, Meinke 2019
AT3G05680	3	1660523	1672608	Lloyd et al. 2015, Meinke 2019
AT3G06350	3	1924270	1927850	Lloyd et al. 2015, Meinke 2019
AT3G06430	3	1956409	1958304	Lloyd et al. 2015, Meinke 2019
AT3G07060	3	2232534	2237141	Lloyd et al. 2015, Meinke 2019
AT3G07430	3	2379128	2380429	Lloyd et al. 2015, Meinke 2019
AT3G08950	3	2727193	2729656	Lloyd et al. 2015, Meinke 2019
AT3G10220	3	3161706	3164231	Lloyd et al. 2015, Meinke 2019
AT3G10670	3	3335004	3337446	Lloyd et al. 2015, Meinke 2019
AT3G11940	3	3777824	3779545	Lloyd et al. 2015, Meinke 2019
AT3G12080	3	3847743	3852138	Lloyd et al. 2015, Meinke 2019
AT3G12670	3	4019031	4024357	Lloyd et al. 2015, Meinke 2019
AT3G13200	3	4242100	4244173	Lloyd et al. 2015, Meinke 2019
AT3G14900	3	5013291	5015342	Lloyd et al. 2015, Meinke 2019
AT3G15190	3	5116021	5117615	Lloyd et al. 2015, Meinke 2019
AT3G16290	3	5520880	5525150	Lloyd et al. 2015, Meinke 2019
AT3G17300	3	5907212	5909003	Lloyd et al. 2015, Meinke 2019
AT3G17910	3	6133384	6136405	Lloyd et al. 2015, Meinke 2019
AT3G18110	3	6204429	6209801	Lloyd et al. 2015, Meinke 2019
AT3G18290	3	6273966	6280562	Lloyd et al. 2015, Meinke 2019
AT3G18390	3	6313471	6318062	Lloyd et al. 2015, Meinke 2019
AT3G19700	3	6843662	6847275	Lloyd et al. 2015, Meinke 2019
AT3G19770	3	6866717	6869501	Lloyd et al. 2015, Meinke 2019
AT3G20070	3	7004672	7006941	Lloyd et al. 2015, Meinke 2019
AT3G20400	3	7114347	7114766	Lloyd et al. 2015, Meinke 2019
AT3G20440	3	7123182	7130477	Lloyd et al. 2015, Meinke 2019
AT3G20630	3	7202748	7208547	Lloyd et al. 2015, Meinke 2019
AT3G20740	3	7248809	7252452	Lloyd et al. 2015, Meinke 2019
AT3G23110	3	8222364	8224871	Lloyd et al. 2015, Meinke 2019
AT3G24560	3	8963770	8966616	Lloyd et al. 2015, Meinke 2019
AT3G25860	3	9460433	9463013	Lloyd et al. 2015, Meinke 2019
AT3G26790	3	9853828	9856212	Lloyd et al. 2015, Meinke 2019
AT3G27670	3	10245112	10253308	Lloyd et al. 2015, Meinke 2019
AT3G27750	3	10284808	10285874	Lloyd et al. 2015, Meinke 2019
AT3G29290	3	11238011	11240646	Lloyd et al. 2015, Meinke 2019
AT3G46560	3	17138476	17139582	Lloyd et al. 2015, Meinke 2019
AT3G46740	3	17215813	17219411	Lloyd et al. 2015, Meinke 2019
AT3G48110	3	17762970	17771146	Lloyd et al. 2015, Meinke 2019
AT3G48470	3	17951626	17956920	Lloyd et al. 2015, Meinke 2019
AT3G48750	3	18071454	18074641	Lloyd et al. 2015, Meinke 2019
AT3G48930	3	18140771	18142281	Lloyd et al. 2015, Meinke 2019
AT3G49170	3	18226827	18229610	Lloyd et al. 2015, Meinke 2019
AT3G49240	3	18255961	18258203	Lloyd et al. 2015, Meinke 2019
AT3G50870	3	18910947	18912608	Lloyd et al. 2015, Meinke 2019
AT3G52590	3	19505379	19506932	Lloyd et al. 2015, Meinke 2019
AT3G52940	3	19630077	19633328	Lloyd et al. 2015, Meinke 2019
AT3G54010	3	20000821	20005280	Lloyd et al. 2015, Meinke 2019
AT3G54170	3	20056664	20059583	Lloyd et al. 2015, Meinke 2019
AT3G54320	3	20114488	20118745	Lloyd et al. 2015, Meinke 2019
AT3G54350	3	20122017	20126981	Lloyd et al. 2015, Meinke 2019
AT3G54650	3	20225730	20229214	Lloyd et al. 2015, Meinke 2019
AT3G54660	3	20229637	20233211	Lloyd et al. 2015, Meinke 2019
AT3G54670	3	20235506	20244046	Lloyd et al. 2015, Meinke 2019
AT3G54720	3	20254639	20257916	Lloyd et al. 2015, Meinke 2019
AT3G55010	3	20386597	20388860	Lloyd et al. 2015, Meinke 2019
AT3G55510	3	20578922	20582505	Lloyd et al. 2015, Meinke 2019
AT3G55610	3	20624020	20629295	Lloyd et al. 2015, Meinke 2019
AT3G55620	3	20634057	20636555	Lloyd et al. 2015, Meinke 2019
AT3G57870	3	21428496	21430398	Lloyd et al. 2015, Meinke 2019
AT3G60740	3	22447245	22453521	Lloyd et al. 2015, Meinke 2019
AT3G60830	3	22473983	22476445	Lloyd et al. 2015, Meinke 2019
AT3G61780	3	22867420	22871612	Lloyd et al. 2015, Meinke 2019
AT3G63190	3	23342550	23344801	Lloyd et al. 2015, Meinke 2019
AT3G63490	3	23444203	23446355	Lloyd et al. 2015, Meinke 2019
AT4G00220	4	89908	92255	Lloyd et al. 2015, Meinke 2019
AT4G00620	4	258987	261289	Lloyd et al. 2015, Meinke 2019
AT4G02060	4	900636	905591	Lloyd et al. 2015, Meinke 2019
AT4G02570	4	1128515	1133774	Lloyd et al. 2015, Meinke 2019
AT4G02790	4	1247327	1249640	Lloyd et al. 2015, Meinke 2019
AT4G03240	4	1423238	1424772	Lloyd et al. 2015, Meinke 2019
AT4G03430	4	1516030	1520563	Lloyd et al. 2015, Meinke 2019
AT4G04350	4	2128090	2133150	Lloyd et al. 2015, Meinke 2019
AT4G05410	4	2742932	2745635	Lloyd et al. 2015, Meinke 2019
AT4G09980	4	6247735	6252314	Lloyd et al. 2015, Meinke 2019
AT4G10760	4	6619817	6623381	Lloyd et al. 2015, Meinke 2019
AT4G11150	4	6799887	6801961	Lloyd et al. 2015, Meinke 2019
AT4G13750	4	7975064	7987687	Lloyd et al. 2015, Meinke 2019
AT4G13940	4	8054673	8057181	Lloyd et al. 2015, Meinke 2019
AT4G14590	4	8374391	8376353	Lloyd et al. 2015, Meinke 2019
AT4G16370	4	9247302	9250343	Lloyd et al. 2015, Meinke 2019
AT4G19350	4	10561950	10563757	Lloyd et al. 2015, Meinke 2019
AT4G20060	4	10854487	10859524	Lloyd et al. 2015, Meinke 2019
AT4G20090	4	10867741	10870651	Lloyd et al. 2015, Meinke 2019
AT4G20740	4	11126140	11128916	Lloyd et al. 2015, Meinke 2019
AT4G21130	4	11274296	11276299	Lloyd et al. 2015, Meinke 2019
AT4G21190	4	11292192	11294014	Lloyd et al. 2015, Meinke 2019
AT4G21710	4	11535404	11542405	Lloyd et al. 2015, Meinke 2019
AT4G21800	4	11572789	11575145	Lloyd et al. 2015, Meinke 2019
AT4G22970	4	12033437	12043728	Lloyd et al. 2015, Meinke 2019
AT4G23100	4	12102135	12107695	Lloyd et al. 2015, Meinke 2019
AT4G23250	4	12162004	12167026	Lloyd et al. 2015, Meinke 2019
AT4G23430	4	12228903	12231718	Lloyd et al. 2015, Meinke 2019
AT4G23660	4	12327638	12331876	Lloyd et al. 2015, Meinke 2019
AT4G24270	4	12581518	12587458	Lloyd et al. 2015, Meinke 2019
AT4G26300	4	13307977	13313109	Lloyd et al. 2015, Meinke 2019
AT4G26466	4	13367625	13368629	Lloyd et al. 2015, Meinke 2019
AT4G26500	4	13381714	13383641	Lloyd et al. 2015, Meinke 2019
AT4G26900	4	13515432	13519867	Lloyd et al. 2015, Meinke 2019
AT4G27010	4	13557974	13568439	Lloyd et al. 2015, Meinke 2019
AT4G28210	4	13990595	13992146	Lloyd et al. 2015, Meinke 2019
AT4G29060	4	14317226	14321575	Lloyd et al. 2015, Meinke 2019
AT4G29660	4	14534181	14535356	Lloyd et al. 2015, Meinke 2019
AT4G29860	4	14601698	14605810	Lloyd et al. 2015, Meinke 2019
AT4G29910	4	14627885	14630804	Lloyd et al. 2015, Meinke 2019
AT4G30580	4	14932105	14934528	Lloyd et al. 2015, Meinke 2019
AT4G31160	4	15145628	15153112	Lloyd et al. 2015, Meinke 2019
AT4G31400	4	15237191	15239323	Lloyd et al. 2015, Meinke 2019
AT4G31770	4	15370061	15372942	Lloyd et al. 2015, Meinke 2019
AT4G31780	4	15373988	15377172	Lloyd et al. 2015, Meinke 2019
AT4G32400	4	15638353	15640517	Lloyd et al. 2015, Meinke 2019
AT4G32410	4	15640490	15646844	Lloyd et al. 2015, Meinke 2019
AT4G32720	4	15787194	15789996	Lloyd et al. 2015, Meinke 2019
AT4G33090	4	15965593	15970557	Lloyd et al. 2015, Meinke 2019
AT4G33460	4	16098070	16100440	Lloyd et al. 2015, Meinke 2019
AT4G33495	4	16110712	16112604	Lloyd et al. 2015, Meinke 2019
AT4G33680	4	16171681	16174723	Lloyd et al. 2015, Meinke 2019
AT4G33990	4	16289623	16292916	Lloyd et al. 2015, Meinke 2019
AT4G34620	4	16534855	16536224	Lloyd et al. 2015, Meinke 2019
AT4G36480	4	17217909	17221625	Lloyd et al. 2015, Meinke 2019
AT4G36630	4	17271764	17276626	Lloyd et al. 2015, Meinke 2019
AT4G39120	4	18225297	18227988	Lloyd et al. 2015, Meinke 2019
AT4G39620	4	18395294	18397587	Lloyd et al. 2015, Meinke 2019
AT4G39920	4	18515693	18517302	Lloyd et al. 2015, Meinke 2019
AT5G02190	5	435168	437018	Lloyd et al. 2015, Meinke 2019
AT5G02250	5	454777	459696	Lloyd et al. 2015, Meinke 2019
AT5G03800	5	1010766	1013678	Lloyd et al. 2015, Meinke 2019
AT5G04560	5	1309099	1318520	Lloyd et al. 2015, Meinke 2019
AT5G04810	5	1389979	1393997	Lloyd et al. 2015, Meinke 2019
AT5G04920	5	1438959	1442017	Lloyd et al. 2015, Meinke 2019
AT5G05560	5	1640098	1654830	Lloyd et al. 2015, Meinke 2019
AT5G05680	5	1698270	1702659	Lloyd et al. 2015, Meinke 2019
AT5G06240	5	1888250	1889914	Lloyd et al. 2015, Meinke 2019
AT5G07280	5	2284830	2288855	Lloyd et al. 2015, Meinke 2019
AT5G08130	5	2606002	2610250	Lloyd et al. 2015, Meinke 2019
AT5G08170	5	2628300	2631295	Lloyd et al. 2015, Meinke 2019
AT5G08470	5	2735911	2743065	Lloyd et al. 2015, Meinke 2019
AT5G10330	5	3247847	3250964	Lloyd et al. 2015, Meinke 2019
AT5G10480	5	3297804	3300165	Lloyd et al. 2015, Meinke 2019
AT5G11040	5	3495195	3500945	Lloyd et al. 2015, Meinke 2019
AT5G11890	5	3831500	3833151	Lloyd et al. 2015, Meinke 2019
AT5G13010	5	4122400	4129005	Lloyd et al. 2015, Meinke 2019
AT5G13480	5	4326397	4331971	Lloyd et al. 2015, Meinke 2019
AT5G13510	5	4341262	4342095	Lloyd et al. 2015, Meinke 2019
AT5G13690	5	4415754	4420371	Lloyd et al. 2015, Meinke 2019
AT5G13710	5	4423555	4427324	Lloyd et al. 2015, Meinke 2019
AT5G14320	5	4617218	4618981	Lloyd et al. 2015, Meinke 2019
AT5G14760	5	4768263	4772153	Lloyd et al. 2015, Meinke 2019
AT5G14800	5	4785960	4787996	Lloyd et al. 2015, Meinke 2019
AT5G15540	5	5047515	5057666	Lloyd et al. 2015, Meinke 2019
AT5G15920	5	5195593	5199697	Lloyd et al. 2015, Meinke 2019
AT5G16390	5	5360789	5363297	Lloyd et al. 2015, Meinke 2019
AT5G16715	5	5485203	5493548	Lloyd et al. 2015, Meinke 2019
AT5G16750	5	5504242	5509361	Lloyd et al. 2015, Meinke 2019
AT5G17710	5	5839163	5841858	Lloyd et al. 2015, Meinke 2019
AT5G18570	5	6171572	6174944	Lloyd et al. 2015, Meinke 2019
AT5G18580	5	6174972	6178401	Lloyd et al. 2015, Meinke 2019
AT5G18700	5	6235032	6240916	Lloyd et al. 2015, Meinke 2019
AT5G18820	5	6271386	6274599	Lloyd et al. 2015, Meinke 2019
AT5G19620	5	6623197	6627894	Lloyd et al. 2015, Meinke 2019
AT5G19820	5	6695174	6701355	Lloyd et al. 2015, Meinke 2019
AT5G20920	5	7094649	7097145	Lloyd et al. 2015, Meinke 2019
AT5G21140	5	7187096	7189696	Lloyd et al. 2015, Meinke 2019
AT5G22110	5	7330825	7334282	Lloyd et al. 2015, Meinke 2019
AT5G22130	5	7337158	7340052	Lloyd et al. 2015, Meinke 2019
AT5G22370	5	7406030	7408754	Lloyd et al. 2015, Meinke 2019
AT5G22640	5	7529292	7533857	Lloyd et al. 2015, Meinke 2019
AT5G22800	5	7615747	7620278	Lloyd et al. 2015, Meinke 2019
AT5G23880	5	8052439	8058465	Lloyd et al. 2015, Meinke 2019
AT5G24400	5	8330243	8331963	Lloyd et al. 2015, Meinke 2019
AT5G24670	5	8447378	8451569	Lloyd et al. 2015, Meinke 2019
AT5G26742	5	9284557	9289003	Lloyd et al. 2015, Meinke 2019
AT5G27540	5	9722416	9727454	Lloyd et al. 2015, Meinke 2019
AT5G27720	5	9815500	9817618	Lloyd et al. 2015, Meinke 2019
AT5G27740	5	9823513	9827243	Lloyd et al. 2015, Meinke 2019
AT5G37510	5	14897329	14900693	Lloyd et al. 2015, Meinke 2019
AT5G37630	5	14947227	14952806	Lloyd et al. 2015, Meinke 2019
AT5G39680	5	15884001	15886449	Lloyd et al. 2015, Meinke 2019
AT5G39710	5	15895682	15898219	Lloyd et al. 2015, Meinke 2019
AT5G39750	5	15906875	15907942	Lloyd et al. 2015, Meinke 2019
AT5G39980	5	16000712	16003072	Lloyd et al. 2015, Meinke 2019
AT5G40160	5	16062479	16064689	Lloyd et al. 2015, Meinke 2019
AT5G40480	5	16213036	16224177	Lloyd et al. 2015, Meinke 2019
AT5G41480	5	16595863	16598682	Lloyd et al. 2015, Meinke 2019
AT5G42080	5	16820284	16825016	Lloyd et al. 2015, Meinke 2019
AT5G42390	5	16945165	16953353	Lloyd et al. 2015, Meinke 2019
AT5G43810	5	17610744	17616907	Lloyd et al. 2015, Meinke 2019
AT5G48230	5	19552142	19555531	Lloyd et al. 2015, Meinke 2019
AT5G48600	5	19701728	19709342	Lloyd et al. 2015, Meinke 2019
AT5G48720	5	19758881	19762015	Lloyd et al. 2015, Meinke 2019
AT5G48840	5	19803502	19805356	Lloyd et al. 2015, Meinke 2019
AT5G49010	5	19866231	19868877	Lloyd et al. 2015, Meinke 2019
AT5G49160	5	19932114	19938470	Lloyd et al. 2015, Meinke 2019
AT5G49930	5	20308033	20312892	Lloyd et al. 2015, Meinke 2019
AT5G50210	5	20442613	20446050	Lloyd et al. 2015, Meinke 2019
AT5G50280	5	20458939	20461710	Lloyd et al. 2015, Meinke 2019
AT5G50390	5	20520600	20523212	Lloyd et al. 2015, Meinke 2019
AT5G50960	5	20734136	20736138	Lloyd et al. 2015, Meinke 2019
AT5G51200	5	20804715	20819629	Lloyd et al. 2015, Meinke 2019
AT5G51430	5	20886745	20891007	Lloyd et al. 2015, Meinke 2019
AT5G52920	5	21463467	21466880	Lloyd et al. 2015, Meinke 2019
AT5G53400	5	21661444	21663843	Lloyd et al. 2015, Meinke 2019
AT5G53860	5	21865069	21868948	Lloyd et al. 2015, Meinke 2019
AT5G54440	5	22099764	22107849	Lloyd et al. 2015, Meinke 2019
AT5G54800	5	22261134	22263936	Lloyd et al. 2015, Meinke 2019
AT5G55940	5	22655998	22658084	Lloyd et al. 2015, Meinke 2019
AT5G56290	5	22786496	22792306	Lloyd et al. 2015, Meinke 2019
AT5G56680	5	22936534	22939060	Lloyd et al. 2015, Meinke 2019
AT5G56930	5	23027658	23030639	Lloyd et al. 2015, Meinke 2019
AT5G57590	5	23318399	23322770	Lloyd et al. 2015, Meinke 2019
AT5G57930	5	23454592	23456526	Lloyd et al. 2015, Meinke 2019
AT5G58230	5	23556012	23558245	Lloyd et al. 2015, Meinke 2019
AT5G58250	5	23559474	23560778	Lloyd et al. 2015, Meinke 2019
AT5G59440	5	23971063	23972964	Lloyd et al. 2015, Meinke 2019
AT5G60540	5	24336623	24338802	Lloyd et al. 2015, Meinke 2019
AT5G61410	5	24683606	24686217	Lloyd et al. 2015, Meinke 2019
AT5G62410	5	25056025	25062670	Lloyd et al. 2015, Meinke 2019
AT5G62440	5	25072117	25074069	Lloyd et al. 2015, Meinke 2019
AT5G62990	5	25277404	25279474	Lloyd et al. 2015, Meinke 2019
AT5G63050	5	25292404	25295020	Lloyd et al. 2015, Meinke 2019
AT5G63420	5	25400317	25406250	Lloyd et al. 2015, Meinke 2019
AT5G63920	5	25574419	25581433	Lloyd et al. 2015, Meinke 2019
AT5G64580	5	25816918	25821567	Lloyd et al. 2015, Meinke 2019
AT5G66055	5	26417156	26419363	Lloyd et al. 2015, Meinke 2019
AT5G66680	5	26617399	26620704	Lloyd et al. 2015, Meinke 2019
AT5G67570	5	26952341	26955543	Lloyd et al. 2015, Meinke 2019
AT1G07910	1	2445437	2454645	Meinke 2019
AT1G08845	1	2838789	2841134	Meinke 2019
AT1G09700	1	3137649	3140353	Meinke 2019
AT1G12980	1	4429718	4430965	Meinke 2019
AT1G13120	1	4469144	4473319	Meinke 2019
AT1G13800	1	4730395	4733869	Meinke 2019
AT1G15110	1	5198940	5202315	Meinke 2019
AT1G18640	1	6416169	6418693	Meinke 2019
AT1G19770	1	6832325	6833837	Meinke 2019
AT1G32930	1	11931842	11934759	Meinke 2019
AT1G34770	1	12746405	12748617	Meinke 2019
AT1G48410	1	17885633	17892632	Meinke 2019
AT1G50650	1	18763640	18764367	Meinke 2019
AT1G55040	1	20534874	20539189	Meinke 2019
AT1G55325	1	20637333	20648434	Meinke 2019
AT1G55540	1	20734446	20743188	Meinke 2019
AT1G65440	1	24306545	24314639	Meinke 2019
AT1G65450	1	24315722	24319092	Meinke 2019
AT1G67775	1	25411312	25411696	Meinke 2019
AT1G67960	1	25480652	25484396	Meinke 2019
AT1G68310	1	25599465	25601467	Meinke 2019
AT1G69270	1	26040689	26042741	Meinke 2019
AT1G71820	1	27009564	27017124	Meinke 2019
AT1G73590	1	27659673	27663253	Meinke 2019
AT1G74900	1	28133933	28135667	Meinke 2019
AT1G77360	1	29071983	29073729	Meinke 2019
AT2G01210	2	119270	121980	Meinke 2019
AT2G01420	2	180033	183764	Meinke 2019
AT2G05170	2	1869853	1873997	Meinke 2019
AT2G07690	2	3522984	3527500	Meinke 2019
AT2G14170	2	5977272	5981899	Meinke 2019
AT2G15690	2	6830995	6833777	Meinke 2019
AT2G17800	2	7739787	7742280	Meinke 2019
AT2G19450	2	8426117	8429853	Meinke 2019
AT2G20300	2	8755852	8760298	Meinke 2019
AT2G24090	2	10241875	10243674	Meinke 2019
AT2G27100	2	11572397	11576658	Meinke 2019
AT2G28620	2	12264928	12270763	Meinke 2019
AT2G29530	2	12640800	12642387	Meinke 2019
AT2G30410	2	12958116	12960768	Meinke 2019
AT2G32230	2	13679529	13682333	Meinke 2019
AT2G32280	2	13712928	13715208	Meinke 2019
AT2G33160	2	14053404	14056246	Meinke 2019
AT2G34260	2	14465516	14468547	Meinke 2019
AT2G34480	2	14532624	14534409	Meinke 2019
AT2G35030	2	14760728	14763134	Meinke 2019
AT2G41945	2	17509069	17513064	Meinke 2019
AT2G44520	2	18379527	18381959	Meinke 2019
AT2G47210	2	19377719	19382436	Meinke 2019
AT3G05870	3	1753289	1755631	Meinke 2019
AT3G07630	3	2435408	2437989	Meinke 2019
AT3G08800	3	2671052	2675333	Meinke 2019
AT3G08880	3	2702973	2704814	Meinke 2019
AT3G09070	3	2768641	2771375	Meinke 2019
AT3G10572	3	3304225	3306504	Meinke 2019
AT3G11470	3	3610147	3612639	Meinke 2019
AT3G13930	3	4595767	4600469	Meinke 2019
AT3G15660	3	5307694	5309624	Meinke 2019
AT3G16810	3	5723222	5727664	Meinke 2019
AT3G19810	3	6877575	6879543	Meinke 2019
AT3G25920	3	9491055	9492655	Meinke 2019
AT3G26744	3	9832667	9835279	Meinke 2019
AT3G47520	3	17512816	17515155	Meinke 2019
AT3G57560	3	21310825	21312378	Meinke 2019
AT4G00231	4	97476	99593	Meinke 2019
AT4G00450	4	200874	211309	Meinke 2019
AT4G02720	4	1204089	1205892	Meinke 2019
AT4G02990	4	1321758	1324062	Meinke 2019
AT4G07410	4	4200506	4205356	Meinke 2019
AT4G12130	4	7263576	7265879	Meinke 2019
AT4G16440	4	9269094	9271669	Meinke 2019
AT4G21300	4	11336318	11339052	Meinke 2019
AT4G21530	4	11450552	11456007	Meinke 2019
AT4G23940	4	12437108	12442030	Meinke 2019
AT4G24900	4	12814806	12817622	Meinke 2019
AT4G31810	4	15386788	15390430	Meinke 2019
AT4G34200	4	16373731	16376666	Meinke 2019
AT4G35540	4	16873835	16875598	Meinke 2019
AT4G36810	4	17343374	17345171	Meinke 2019
AT4G38430	4	17986384	17988869	Meinke 2019
AT4G38440	4	17989067	17994727	Meinke 2019
AT5G01075	5	26848	27504	Meinke 2019
AT5G04660	5	1335898	1337670	Meinke 2019
AT5G08080	5	2588160	2591406	Meinke 2019
AT5G08415	5	2710781	2713255	Meinke 2019
AT5G09900	5	3089278	3093020	Meinke 2019
AT5G13780	5	4447259	4448675	Meinke 2019
AT5G14850	5	4801870	4805036	Meinke 2019
AT5G23040	5	7729171	7731200	Meinke 2019
AT5G26030	5	9096451	9099185	Meinke 2019
AT5G26760	5	9403543	9407306	Meinke 2019
AT5G40950	5	16410782	16412114	Meinke 2019
AT5G44635	5	18006212	18010667	Meinke 2019
AT5G46210	5	18731371	18736815	Meinke 2019
AT5G46280	5	18769649	18773706	Meinke 2019
AT5G49720	5	20197391	20200468	Meinke 2019
AT5G51020	5	20745349	20747305	Meinke 2019
AT5G51340	5	20862902	20867465	Meinke 2019
AT5G51600	5	20960779	20964537	Meinke 2019
AT5G53040	5	21506967	21507948	Meinke 2019
AT5G55490	5	22478712	22481937	Meinke 2019
AT5G56270	5	22779614	22783426	Meinke 2019
AT5G58020	5	23485496	23486818	Meinke 2019
AT5G59340	5	23933338	23935050	Meinke 2019
AT5G60440	5	24305381	24307716	Meinke 2019
AT5G63290	5	25369245	25370940	Meinke 2019
AT1G01090	1	47234	49304	Lloyd et al. 2015
AT1G01550	1	199527	201775	Lloyd et al. 2015
AT1G02140	1	403100	404456	Lloyd et al. 2015
AT1G03190	1	775527	780062	Lloyd et al. 2015
AT1G03910	1	996076	1000629	Lloyd et al. 2015
AT1G04940	1	1399182	1400830	Lloyd et al. 2015
AT1G05750	1	1721509	1724734	Lloyd et al. 2015
AT1G06150	1	1868989	1873730	Lloyd et al. 2015
AT1G06220	1	1899951	1904897	Lloyd et al. 2015
AT1G06570	1	2011885	2013545	Lloyd et al. 2015
AT1G08190	1	2567420	2573448	Lloyd et al. 2015
AT1G08370	1	2638037	2640663	Lloyd et al. 2015
AT1G08520	1	2696381	2701022	Lloyd et al. 2015
AT1G08660	1	2756904	2759889	Lloyd et al. 2015
AT1G09820	1	3190254	3192488	Lloyd et al. 2015
AT1G10840	1	3607631	3610616	Lloyd et al. 2015
AT1G11755	1	3969681	3971911	Lloyd et al. 2015
AT1G11870	1	4003757	4007015	Lloyd et al. 2015
AT1G11890	1	4010757	4013104	Lloyd et al. 2015
AT1G14320	1	4888114	4889704	Lloyd et al. 2015
AT1G14830	1	5107416	5111746	Lloyd et al. 2015
AT1G15510	1	5329064	5331711	Lloyd et al. 2015
AT1G16280	1	5567742	5570679	Lloyd et al. 2015
AT1G16720	1	5722891	5726478	Lloyd et al. 2015
AT1G17980	1	6187465	6191708	Lloyd et al. 2015
AT1G19520	1	6759859	6762847	Lloyd et al. 2015
AT1G21270	1	7444749	7448483	Lloyd et al. 2015
AT1G21600	1	7570845	7573847	Lloyd et al. 2015
AT1G22700	1	8028158	8030136	Lloyd et al. 2015
AT1G22710	1	8030587	8033156	Lloyd et al. 2015
AT1G22940	1	8122339	8125068	Lloyd et al. 2015
AT1G24450	1	8664097	8665569	Lloyd et al. 2015
AT1G25350	1	8889018	8894306	Lloyd et al. 2015
AT1G26110	1	9024341	9027955	Lloyd et al. 2015
AT1G29940	1	10479007	10486824	Lloyd et al. 2015
AT1G30520	1	10810397	10813779	Lloyd et al. 2015
AT1G31470	1	11262918	11264963	Lloyd et al. 2015
AT1G31817	1	11414695	11416444	Lloyd et al. 2015
AT1G32730	1	11840910	11843308	Lloyd et al. 2015
AT1G50500	1	18707924	18716118	Lloyd et al. 2015
AT1G50900	1	18866197	18867204	Lloyd et al. 2015
AT1G60490	1	22285572	22290389	Lloyd et al. 2015
AT1G60600	1	22324437	22327359	Lloyd et al. 2015
AT1G63680	1	23614340	23617912	Lloyd et al. 2015
AT1G63970	1	23738673	23740384	Lloyd et al. 2015
AT1G64790	1	24064822	24083428	Lloyd et al. 2015
AT1G65080	1	24176563	24180871	Lloyd et al. 2015
AT1G65360	1	24281337	24282233	Lloyd et al. 2015
AT1G66520	1	24816128	24818744	Lloyd et al. 2015
AT1G68450	1	25661487	25662276	Lloyd et al. 2015
AT1G68730	1	25810321	25811180	Lloyd et al. 2015
AT1G71270	1	26863587	26870015	Lloyd et al. 2015
AT1G71720	1	26983615	26985990	Lloyd et al. 2015
AT1G72440	1	27268092	27273935	Lloyd et al. 2015
AT1G74260	1	27922725	27927962	Lloyd et al. 2015
AT1G74850	1	28118664	28122577	Lloyd et al. 2015
AT1G77140	1	28983934	28988035	Lloyd et al. 2015
AT1G78240	1	29432829	29436674	Lloyd et al. 2015
AT1G78770	1	29616919	29621447	Lloyd et al. 2015
AT1G78900	1	29660088	29665078	Lloyd et al. 2015
AT1G79350	1	29844621	29853466	Lloyd et al. 2015
AT1G79940	1	30069519	30073440	Lloyd et al. 2015
AT1G80380	1	30217116	30220595	Lloyd et al. 2015
AT1G80600	1	30298462	30300658	Lloyd et al. 2015
AT2G01110	2	83260	85258	Lloyd et al. 2015
AT2G01190	2	114926	117750	Lloyd et al. 2015
AT2G02500	2	670461	673327	Lloyd et al. 2015
AT2G02955	2	859441	862076	Lloyd et al. 2015
AT2G03120	2	937383	940551	Lloyd et al. 2015
AT2G04270	2	1474679	1480586	Lloyd et al. 2015
AT2G04660	2	1624630	1629259	Lloyd et al. 2015
AT2G07050	2	2924360	2930751	Lloyd et al. 2015
AT2G15290	2	6642300	6644055	Lloyd et al. 2015
AT2G15820	2	6888540	6891409	Lloyd et al. 2015
AT2G18290	2	7948306	7950329	Lloyd et al. 2015
AT2G18710	2	8112084	8114485	Lloyd et al. 2015
AT2G20580	2	8858962	8864865	Lloyd et al. 2015
AT2G20585	2	8865016	8866791	Lloyd et al. 2015
AT2G21170	2	9070734	9074470	Lloyd et al. 2015
AT2G21860	2	9318122	9320024	Lloyd et al. 2015
AT2G21870	2	9320190	9322867	Lloyd et al. 2015
AT2G24120	2	10248851	10254641	Lloyd et al. 2015
AT2G24840	2	10581069	10582015	Lloyd et al. 2015
AT2G25840	2	11021692	11025451	Lloyd et al. 2015
AT2G25850	2	11025345	11030808	Lloyd et al. 2015
AT2G26000	2	11081156	11085382	Lloyd et al. 2015
AT2G26510	2	11273842	11277783	Lloyd et al. 2015
AT2G26930	2	11491707	11494290	Lloyd et al. 2015
AT2G26990	2	11519388	11522616	Lloyd et al. 2015
AT2G28160	2	12004658	12006276	Lloyd et al. 2015
AT2G28390	2	12139578	12143665	Lloyd et al. 2015
AT2G28900	2	12414108	12415661	Lloyd et al. 2015
AT2G29630	2	12666935	12671055	Lloyd et al. 2015
AT2G31170	2	13282355	13285678	Lloyd et al. 2015
AT2G32950	2	13977881	13983609	Lloyd et al. 2015
AT2G33100	2	14036319	14040544	Lloyd et al. 2015
AT2G33150	2	14047478	14051400	Lloyd et al. 2015
AT2G33430	2	14162667	14165042	Lloyd et al. 2015
AT2G33880	2	14341355	14343796	Lloyd et al. 2015
AT2G34220	2	14450536	14453856	Lloyd et al. 2015
AT2G34640	2	14581835	14584797	Lloyd et al. 2015
AT2G34680	2	14616601	14629207	Lloyd et al. 2015
AT2G34690	2	14629986	14632082	Lloyd et al. 2015
AT2G34790	2	14673840	14677398	Lloyd et al. 2015
AT2G35070	2	14783254	14784847	Lloyd et al. 2015
AT2G36830	2	15445294	15446621	Lloyd et al. 2015
AT2G36850	2	15454671	15469964	Lloyd et al. 2015
AT2G39990	2	16698041	16700309	Lloyd et al. 2015
AT2G40490	2	16912805	16915202	Lloyd et al. 2015
AT2G41670	2	17373997	17376238	Lloyd et al. 2015
AT2G41950	2	17513008	17514167	Lloyd et al. 2015
AT2G42160	2	17574641	17577495	Lloyd et al. 2015
AT2G43040	2	17895883	17899556	Lloyd et al. 2015
AT2G43090	2	17918926	17920496	Lloyd et al. 2015
AT2G47430	2	19459045	19464087	Lloyd et al. 2015
AT2G47470	2	19481254	19484015	Lloyd et al. 2015
AT2G47510	2	19498229	19502488	Lloyd et al. 2015
AT2G47750	2	19560127	19563960	Lloyd et al. 2015
AT2G47940	2	19617986	19622301	Lloyd et al. 2015
AT2G47980	2	19631207	19636978	Lloyd et al. 2015
AT2G47990	2	19636867	19638678	Lloyd et al. 2015
AT2G48120	2	19679730	19681546	Lloyd et al. 2015
AT3G01120	3	38759	42159	Lloyd et al. 2015
AT3G01780	3	278882	283664	Lloyd et al. 2015
AT3G04520	3	1217174	1219847	Lloyd et al. 2015
AT3G04870	3	1342455	1346387	Lloyd et al. 2015
AT3G05000	3	1387175	1388831	Lloyd et al. 2015
AT3G05530	3	1603359	1606243	Lloyd et al. 2015
AT3G05770	3	1710013	1712225	Lloyd et al. 2015
AT3G06560	3	2044352	2047209	Lloyd et al. 2015
AT3G06730	3	2124155	2126156	Lloyd et al. 2015
AT3G06860	3	2161735	2166357	Lloyd et al. 2015
AT3G06960	3	2194208	2196581	Lloyd et al. 2015
AT3G07100	3	2245164	2250796	Lloyd et al. 2015
AT3G07160	3	2264862	2279916	Lloyd et al. 2015
AT3G08010	3	2555970	2557505	Lloyd et al. 2015
AT3G08710	3	2645078	2646604	Lloyd et al. 2015
AT3G08850	3	2686457	2695400	Lloyd et al. 2015
AT3G09840	3	3019249	3023052	Lloyd et al. 2015
AT3G10370	3	3216339	3219270	Lloyd et al. 2015
AT3G10380	3	3219507	3229034	Lloyd et al. 2015
AT3G10400	3	3232608	3233690	Lloyd et al. 2015
AT3G10420	3	3238996	3242599	Lloyd et al. 2015
AT3G10690	3	3339392	3346360	Lloyd et al. 2015
AT3G12280	3	3913349	3919359	Lloyd et al. 2015
AT3G13490	3	4395663	4399350	Lloyd et al. 2015
AT3G13550	3	4423237	4424894	Lloyd et al. 2015
AT3G14110	3	4676118	4677689	Lloyd et al. 2015
AT3G14230	3	4737120	4739298	Lloyd et al. 2015
AT3G16640	3	5669317	5670842	Lloyd et al. 2015
AT3G17650	3	6034109	6037349	Lloyd et al. 2015
AT3G17930	3	6142125	6143310	Lloyd et al. 2015
AT3G18680	3	6427403	6429692	Lloyd et al. 2015
AT3G19220	3	6659155	6660852	Lloyd et al. 2015
AT3G19570	3	6797471	6801835	Lloyd et al. 2015
AT3G19590	3	6805622	6808593	Lloyd et al. 2015
AT3G19980	3	6961736	6965206	Lloyd et al. 2015
AT3G20780	3	7263900	7268750	Lloyd et al. 2015
AT3G23020	3	8177002	8180122	Lloyd et al. 2015
AT3G23440	3	8404062	8405289	Lloyd et al. 2015
AT3G23940	3	8648669	8652605	Lloyd et al. 2015
AT3G24590	3	8970632	8972464	Lloyd et al. 2015
AT3G26900	3	9911873	9914518	Lloyd et al. 2015
AT3G27820	3	10315010	10318154	Lloyd et al. 2015
AT3G42170	3	14320943	14324069	Lloyd et al. 2015
AT3G44530	3	16115498	16121534	Lloyd et al. 2015
AT3G45100	3	16504314	16507415	Lloyd et al. 2015
AT3G47930	3	17684322	17687661	Lloyd et al. 2015
AT3G48500	3	17962080	17965723	Lloyd et al. 2015
AT3G49600	3	18380417	18387239	Lloyd et al. 2015
AT3G49660	3	18413564	18415713	Lloyd et al. 2015
AT3G51550	3	19117584	19120949	Lloyd et al. 2015
AT3G52380	3	19421397	19423097	Lloyd et al. 2015
AT3G53900	3	19956590	19959075	Lloyd et al. 2015
AT3G54640	3	20223034	20225523	Lloyd et al. 2015
AT3G54690	3	20246504	20248152	Lloyd et al. 2015
AT3G55400	3	20535631	20539138	Lloyd et al. 2015
AT3G55480	3	20566248	20571248	Lloyd et al. 2015
AT3G55830	3	20714946	20717443	Lloyd et al. 2015
AT3G56940	3	21076505	21078443	Lloyd et al. 2015
AT3G57150	3	21153815	21156075	Lloyd et al. 2015
AT3G57650	3	21349383	21353193	Lloyd et al. 2015
AT3G59550	3	21997052	22000737	Lloyd et al. 2015
AT3G60460	3	22342321	22343576	Lloyd et al. 2015
AT3G60750	3	22453668	22457458	Lloyd et al. 2015
AT3G61140	3	22626167	22630141	Lloyd et al. 2015
AT3G61710	3	22839232	22842446	Lloyd et al. 2015
AT3G62910	3	23257404	23260480	Lloyd et al. 2015
AT3G63410	3	23415589	23417119	Lloyd et al. 2015
AT4G00310	4	133643	135502	Lloyd et al. 2015
AT4G00330	4	142570	145719	Lloyd et al. 2015
AT4G00800	4	336804	345785	Lloyd et al. 2015
AT4G01220	4	513053	515853	Lloyd et al. 2015
AT4G01800	4	770722	776439	Lloyd et al. 2015
AT4G02195	4	969994	972342	Lloyd et al. 2015
AT4G02510	4	1104429	1111784	Lloyd et al. 2015
AT4G02980	4	1319603	1321608	Lloyd et al. 2015
AT4G04780	4	2432252	2433635	Lloyd et al. 2015
AT4G04790	4	2434869	2439403	Lloyd et al. 2015
AT4G05450	4	2758643	2760912	Lloyd et al. 2015
AT4G09650	4	6100714	6101864	Lloyd et al. 2015
AT4G11720	4	7063255	7066878	Lloyd et al. 2015
AT4G13890	4	8031972	8033731	Lloyd et al. 2015
AT4G14110	4	8132880	8134988	Lloyd et al. 2015
AT4G14210	4	8190190	8195320	Lloyd et al. 2015
AT4G14790	4	8495701	8500237	Lloyd et al. 2015
AT4G14870	4	8517100	8517954	Lloyd et al. 2015
AT4G14880	4	8517960	8520596	Lloyd et al. 2015
AT4G15560	4	8883825	8887667	Lloyd et al. 2015
AT4G15570	4	8892607	8899061	Lloyd et al. 2015
AT4G16144	4	9137789	9141772	Lloyd et al. 2015
AT4G16340	4	9228185	9241629	Lloyd et al. 2015
AT4G17040	4	9585283	9589376	Lloyd et al. 2015
AT4G17300	4	9681348	9684984	Lloyd et al. 2015
AT4G17740	4	9866977	9869752	Lloyd et al. 2015
AT4G18480	4	10201672	10203469	Lloyd et al. 2015
AT4G18830	4	10336566	10338674	Lloyd et al. 2015
AT4G19490	4	10615696	10623524	Lloyd et al. 2015
AT4G21100	4	11258759	11265605	Lloyd et al. 2015
AT4G21150	4	11278403	11283885	Lloyd et al. 2015
AT4G22260	4	11769668	11772599	Lloyd et al. 2015
AT4G24580	4	12687879	12694656	Lloyd et al. 2015
AT4G25080	4	12876822	12878703	Lloyd et al. 2015
AT4G27600	4	13782213	13785134	Lloyd et al. 2015
AT4G27760	4	13844059	13846746	Lloyd et al. 2015
AT4G28580	4	14123489	14125089	Lloyd et al. 2015
AT4G28590	4	14125212	14127082	Lloyd et al. 2015
AT4G28980	4	14288379	14290913	Lloyd et al. 2015
AT4G30930	4	15049811	15051751	Lloyd et al. 2015
AT4G31500	4	15273410	15275404	Lloyd et al. 2015
AT4G31560	4	15295138	15296310	Lloyd et al. 2015
AT4G32260	4	15573553	15574737	Lloyd et al. 2015
AT4G32850	4	15849711	15855194	Lloyd et al. 2015
AT4G34350	4	16428407	16431144	Lloyd et al. 2015
AT4G34940	4	16639526	16641950	Lloyd et al. 2015
AT4G35250	4	16771073	16773456	Lloyd et al. 2015
AT4G37200	4	17509621	17511364	Lloyd et al. 2015
AT4G37930	4	17831731	17835017	Lloyd et al. 2015
AT4G38040	4	17867438	17869542	Lloyd et al. 2015
AT4G38160	4	17902266	17904330	Lloyd et al. 2015
AT4G38190	4	17909832	17913790	Lloyd et al. 2015
AT4G39850	4	18488434	18497266	Lloyd et al. 2015
AT5G04040	5	1089342	1093204	Lloyd et al. 2015
AT5G05170	5	1530132	1535558	Lloyd et al. 2015
AT5G05970	5	1795294	1799527	Lloyd et al. 2015
AT5G10170	5	3187277	3190321	Lloyd et al. 2015
AT5G12130	5	3919428	3922485	Lloyd et al. 2015
AT5G12840	5	4050691	4053669	Lloyd et al. 2015
AT5G13530	5	4345202	4354723	Lloyd et al. 2015
AT5G13570	5	4367262	4370429	Lloyd et al. 2015
AT5G14170	5	4568480	4570994	Lloyd et al. 2015
AT5G14250	5	4597868	4600835	Lloyd et al. 2015
AT5G14660	5	4726641	4728746	Lloyd et al. 2015
AT5G14870	5	4808091	4811093	Lloyd et al. 2015
AT5G15450	5	5014212	5018347	Lloyd et al. 2015
AT5G16620	5	5450620	5454577	Lloyd et al. 2015
AT5G16780	5	5515707	5522261	Lloyd et al. 2015
AT5G16830	5	5532846	5535295	Lloyd et al. 2015
AT5G17990	5	5957080	5960201	Lloyd et al. 2015
AT5G18000	5	5959900	5961642	Lloyd et al. 2015
AT5G19400	5	6539926	6545081	Lloyd et al. 2015
AT5G19610	5	6617665	6622104	Lloyd et al. 2015
AT5G22010	5	7280321	7287434	Lloyd et al. 2015
AT5G22330	5	7390796	7394280	Lloyd et al. 2015
AT5G23120	5	7778017	7780907	Lloyd et al. 2015
AT5G23310	5	7850444	7852534	Lloyd et al. 2015
AT5G23940	5	8076312	8079866	Lloyd et al. 2015
AT5G24314	5	8277700	8279400	Lloyd et al. 2015
AT5G26980	5	9488133	9491092	Lloyd et al. 2015
AT5G27270	5	9605484	9609804	Lloyd et al. 2015
AT5G27380	5	9667912	9671015	Lloyd et al. 2015
AT5G35520	5	13701290	13703241	Lloyd et al. 2015
AT5G42970	5	17237153	17240816	Lloyd et al. 2015
AT5G45140	5	18247149	18258197	Lloyd et al. 2015
AT5G46800	5	18988588	18990867	Lloyd et al. 2015
AT5G46860	5	19012021	19014110	Lloyd et al. 2015
AT5G47010	5	19071824	19079453	Lloyd et al. 2015
AT5G48030	5	19465788	19469939	Lloyd et al. 2015
AT5G48670	5	19738646	19739841	Lloyd et al. 2015
AT5G49030	5	19874925	19883297	Lloyd et al. 2015
AT5G50850	5	20689243	20693470	Lloyd et al. 2015
AT5G52520	5	21311020	21314180	Lloyd et al. 2015
AT5G52560	5	21330608	21334811	Lloyd et al. 2015
AT5G54770	5	22246519	22248332	Lloyd et al. 2015
AT5G54810	5	22264594	22266902	Lloyd et al. 2015
AT5G55810	5	22583972	22586405	Lloyd et al. 2015
AT5G57020	5	23074867	23077193	Lloyd et al. 2015
AT5G57320	5	23211952	23218041	Lloyd et al. 2015
AT5G57350	5	23230874	23236682	Lloyd et al. 2015
AT5G60750	5	24430830	24433394	Lloyd et al. 2015
AT5G61210	5	24623248	24625631	Lloyd et al. 2015
AT5G61230	5	24627187	24628968	Lloyd et al. 2015
AT5G62790	5	25214125	25217469	Lloyd et al. 2015
AT5G62810	5	25220147	25223789	Lloyd et al. 2015
AT5G63780	5	25523827	25526593	Lloyd et al. 2015
AT5G63890	5	25565431	25568206	Lloyd et al. 2015
AT5G64050	5	25629832	25633209	Lloyd et al. 2015
AT5G64560	5	25806698	25809711	Lloyd et al. 2015
AT5G65720	5	26296025	26298091	Lloyd et al. 2015
AT5G66760	5	26653607	26657696	Lloyd et al. 2015
AT5G67100	5	26776953	26786431	Lloyd et al. 2015

## Sheet: Table S8
Supplementary Table S8 Breakpoints of heavy-ion beam-irradiated mutants detected by NGS-based analysis.
Mutant line	Position 1				Position 2
	Chromo- some	Position (bp)	Zygosity		Chromo- some	Position (bp)	Zygosity	Reference
125-5-1	2	4902653	Homozygous		2	4903917	Homozygous	Hase et al. 2020
125-6-1	2	6349897	Homozygous		2	6595311	Homozygous	Hase et al. 2020
175-4-1	5	15108168	Homozygous		5	15390100	Homozygous	Hase et al. 2020
Ar50-11-N1	5	7749453	Heterozygous		5	15170717	Heterozygous	This study
Ar50-11-N1	5	11185560	Heterozygous		5	7749487	Heterozygous	This study
Ar50-11-N1	5	15036948	Heterozygous		5	15170720	Heterozygous	This study
Ar50-11-N1	5	7841076	Heterozygous		5	15036956	Homozygous	This study
Ar50-11-N1	5	17292569	Heterozygous		5	10373209	Heterozygous	This study
Ar50-11-N1	5	10356879	Heterozygous		5	10357770	Heterozygous	This study
Ar50-11-N1	5	17289897	Heterozygous		5	12129236	Heterozygous	This study
Ar50-11-N1	5	10373173	Heterozygous		5	12129230	Heterozygous	This study
Ar50-11-N1	5	15036948	Heterozygous		5	15170720	Heterozygous	This study
Ar50-31-N1	5	523788	Heterozygous		5	524334	Heterozygous	This study
Ar50-31-N1	5	524585	Heterozygous		5	523811	Heterozygous	This study
Ar50-31-N1	5	7768157	Heterozygous		5	7768284	Heterozygous	This study
Ar-365-as1	1	22565423	Heterozygous		1	22901952	Heterozygous	Hirano et al. 2015
Ar-365-as1	1	22565422	Heterozygous		1	22905428	Heterozygous	Hirano et al. 2015
Ar-365-as1	1	22901947	Heterozygous		1	22905426	Heterozygous	Hirano et al. 2015
Ar-365-as1	2	3808755	Homozygous		2	13135653	Homozygous	Hirano et al. 2015
Ar-365-as1	2	3808774	Homozygous		2	13018687	Homozygous	Hirano et al. 2015
Ar-365-as1	2	13018687	Homozygous		2	15789988	Homozygous	Hirano et al. 2015
Ar-365-as1	2	13135659	Homozygous		2	15789988	Homozygous	Hirano et al. 2015
Ar-365-as1	3	6176484	Heterozygous		3	6184481	Heterozygous	Hirano et al. 2015
Ar-365-as1	3	6176484	Heterozygous		3	6942339	Heterozygous	Hirano et al. 2015
Ar-365-as1	3	6184481	Heterozygous		4	18343082	Homozygous	Hirano et al. 2015
Ar-365-as1	3	6942355	Heterozygous		3	11302161	Heterozygous	Hirano et al. 2015
Ar-365-as1	3	7707002	Heterozygous		3	11302169	Heterozygous	Hirano et al. 2015
Ar-365-as1	3	7707039	Heterozygous		4	18342875	Homozygous	Hirano et al. 2015
Ar-365-as1	4	1035613	Heterozygous		4	1225379	Heterozygous	Hirano et al. 2015
Ar-365-as1	4	1225380	Heterozygous		4	1518901	Heterozygous	Hirano et al. 2015
Ar-365-as1	4	1298419	Heterozygous		5	7415828	Heterozygous	Hirano et al. 2015
Ar-365-as1	4	1518902	Heterozygous		5	7419076	Heterozygous	Hirano et al. 2015
Ar-365-as1	4	1035607	Heterozygous		4	1516309	Heterozygous	Hirano et al. 2015
Ar-365-as1	4	1298424	Heterozygous		4	2096001	Heterozygous	Hirano et al. 2015
Ar-365-as1	4	18037554	Homozygous		4	18342839	Homozygous	Hirano et al. 2015
Ar-365-as1	4	18037594	Homozygous		4	18343129	Homozygous	Hirano et al. 2015
Ar-365-as1	5	7415832	Heterozygous		5	7419075	Heterozygous	Hirano et al. 2015
Ar-443-as1	2	1740360	Heterozygous		2	7779175	Heterozygous	Hirano et al. 2015
Ar-443-as1	2	8094081	Heterozygous		2	8120186	Heterozygous	Hirano et al. 2015
Ar-443-as1	2	9222870	Heterozygous		2	9822705	Heterozygous	Hirano et al. 2015
Ar-443-as1	2	10140819	Heterozygous		2	7779175	Heterozygous	Hirano et al. 2015
Ar-443-as1	2	6966682	Heterozygous		2	1740365	Heterozygous	Hirano et al. 2015
Ar-443-as1	2	16084078	Heterozygous		2	19471446	Heterozygous	Hirano et al. 2015
Ar-443-as1	2	18193060	Heterozygous		2	17402763	Heterozygous	Hirano et al. 2015
Ar-443-as1	2	18193045	Heterozygous		2	17402753	Heterozygous	Hirano et al. 2015
Ar-443-as1	2	16084084	Heterozygous		2	19471452	Heterozygous	Hirano et al. 2015
Ar-443-as1	3	11754786	Heterozygous		3	11825406	Heterozygous	Hirano et al. 2015
Ar-443-as1	3	11761165	Heterozygous		3	12363310	Heterozygous	Hirano et al. 2015
Ar-443-as1	3	12099809	Heterozygous		3	13305165	Heterozygous	Hirano et al. 2015
Ar-443-as1	3	19194156	Heterozygous		3	19345164	Heterozygous	Hirano et al. 2015
Ar-443-as1	3	19194156	Heterozygous		3	19345164	Heterozygous	Hirano et al. 2015
Ar-443-as1	5	6603294	Heterozygous		5	6759427	Heterozygous	Hirano et al. 2015
Ar-443-as1	5	6603289	Heterozygous		5	6759437	Heterozygous	Hirano et al. 2015
Ar50-47-N1	3	13129885	Homozygous		3	13267433	Homozygous	This study
Ar50-47-N1	3	15410776	Homozygous		3	15429057	Homozygous	This study
Ar50-47-N1	5	13367355	Heterozygous		5	13384037	Heterozygous	This study
Ar50-47-N1	2	3912921	Homozygous		5	13367370	Heterozygous	This study
Ar50-47-N1	5	13384034	Heterozygous		2	3912924	Homozygous	This study
Ar50-47-N1	3	17635615	Homozygous		3	17226678	Heterozygous	This study
Ar50-47-N1	3	17635610	Heterozygous		3	16980793	Homozygous	This study
Ar50-47-N1	3	16980794	Heterozygous		3	17226677	Heterozygous	This study
Ar50-47-N1	3	7138757	Homozygous		1	1697880	Heterozygous	This study
Ar50-47-N1	1	4428969	Heterozygous		3	7138778	Homozygous	This study
Ar50-47-N1	3	15428421	Heterozygous		1	4428947	Heterozygous	This study
Ar50-47-N1	3	15428421	Homozygous		3	15429057	Homozygous	This study
Ar50-47-N1	1	1697820	Heterozygous		3	15410783	Heterozygous	This study
Ar50-33-pg1	5	12621534	Homozygous		5	13561537	Homozygous	Sanjaya et al. 2021
Ar50-36-pg1	5	12553267	Homozygous		5	12594202	Homozygous	Kazama et al. 2017
Ar50-53-as3	1	19138244	Heterozygous		1	19140027	Heterozygous	Kazama et al. 2017
Ar50-53-as3	3	16245440	Homozygous		4	8062433	Homozygous	Kazama et al. 2017
Ar50-53-as3	4	8062423	Homozygous		4	8079609	Homozygous	Kazama et al. 2017
Ar50-53-as3	3	18353640	Homozygous		4	8060150	Homozygous	Kazama et al. 2017
Ar50-53-as3	3	16245453	Homozygous		5	392641	Homozygous	Kazama et al. 2017
Ar50-53-as3	5	6329910	Homozygous		5	5515001	Homozygous	Kazama et al. 2017
Ar50-53-as3	5	6329890	Homozygous		5	5514996	Homozygous	Kazama et al. 2017
Ar50-53-as3	5	392654	Homozygous		5	533667	Homozygous	Kazama et al. 2017
Ar50-53-as3	3	18353654	Homozygous		5	533649	Homozygous	Kazama et al. 2017
Ar50-53-as3	4	8060123	Homozygous		4	8079614	Homozygous	Kazama et al. 2017
Ar50-55-as5	2	17377202	Heterozygous		4	3930684	Heterozygous	Kazama et al. 2017
Ar50-55-as5	4	3930348	Heterozygous		4	7333153	Heterozygous	Kazama et al. 2017
Ar50-55-as5	3	8201210	Heterozygous		4	7087206	Heterozygous	Kazama et al. 2017
Ar50-55-as5	2	17377232	Heterozygous		3	8201674	Heterozygous	Kazama et al. 2017
Ar50-55-as5	4	3930340	Heterozygous		4	3930693	Heterozygous	Kazama et al. 2017
Ar50-55-as5	2	7508874	Heterozygous		2	15906136	Heterozygous	Kazama et al. 2017
Ar50-55-as5	2	10623812	Heterozygous		2	10651050	Heterozygous	Kazama et al. 2017
Ar50-55-as5	2	10648603	Heterozygous		2	15906146	Heterozygous	Kazama et al. 2017
Ar50-57-pu4	1	16783832	Homozygous		1	17212511	Homozygous	Kazama et al. 2017
Ar50-57-pu4	1	17179987	Homozygous		5	22280550	Homozygous	Kazama et al. 2017
Ar50-57-pu4	1	16783855	Homozygous		5	22736226	Homozygous	Kazama et al. 2017
Ar50-57-pu4	1	17179973	Homozygous		1	17212517	Homozygous	Kazama et al. 2017
Ar50-57-pu4	2	433590	Heterozygous		2	434307	Heterozygous	Kazama et al. 2017
Ar50-57-pu4	2	9483679	Heterozygous		2	9534538	Heterozygous	Kazama et al. 2017
Ar50-57-pu4	2	9750224	Heterozygous		2	9750993	Heterozygous	Kazama et al. 2017
Ar50-57-pu4	3	8275437	Homozygous		3	8929106	Homozygous	Kazama et al. 2017
Ar50-57-pu4	3	8275437	Homozygous		3	8929103	Homozygous	Kazama et al. 2017
Ar50-57-pu4	5	2017421	Heterozygous		5	3026762	Heterozygous	Kazama et al. 2017
Ar50-57-pu4	2	434278	Heterozygous		5	2017426	Heterozygous	Kazama et al. 2017
Ar50-57-pu4	2	433608	Heterozygous		5	3026778	Heterozygous	Kazama et al. 2017
Ar50-57-pu4	2	17944067	Heterozygous		5	8624635	Heterozygous	Kazama et al. 2017
Ar50-57-pu4	5	22280541	Homozygous		5	22736228	Homozygous	Kazama et al. 2017
Ar50-57-pu4	2	17944061	Heterozygous		5	8624585	Heterozygous	Kazama et al. 2017
Ar50-58-nl6	2	9023829	Heterozygous		2	11667188	Heterozygous	Kazama et al. 2017
Ar50-58-nl6	4	18426728	Heterozygous		5	12498593	Homozygous	Kazama et al. 2017
Ar50-58-nl6	4	18426846	Heterozygous		5	12498599	Homozygous	Kazama et al. 2017
Ar50-58-nl6	5	12503691	Homozygous		5	12503911	Homozygous	Kazama et al. 2017
Ar50-58-nl6	2	11667183	Heterozygous		5	23164507	Heterozygous	Kazama et al. 2017
Ar50-58-nl6	2	9023830	Heterozygous		5	23164540	Heterozygous	Kazama et al. 2017
Ar50-58-nl6	5	10068563	Homozygous		5	10544692	Homozygous	Kazama et al. 2017
Ar50-60-nl1	1	29820395	Heterozygous		1	29820753	Heterozygous	Kazama et al. 2017
Ar50-60-nl1	2	6500493	Heterozygous		5	16079581	Heterozygous	Kazama et al. 2017
Ar50-60-nl1	5	16978655	Heterozygous		5	17329069	Heterozygous	Kazama et al. 2017
Ar50-60-nl1	5	16978683	Heterozygous		5	17976646	Heterozygous	Kazama et al. 2017
Ar50-60-nl1	5	17713515	Heterozygous		5	17976655	Heterozygous	Kazama et al. 2017
Ar50-60-nl1	4	9701282	Heterozygous		4	10714335	Heterozygous	Kazama et al. 2017
Ar50-60-nl1	4	9701283	Heterozygous		4	15872170	Heterozygous	Kazama et al. 2017
Ar50-60-nl1	4	11495095	Heterozygous		4	14129912	Heterozygous	Kazama et al. 2017
Ar50-60-nl1	4	11495078	Heterozygous		4	14129891	Heterozygous	Kazama et al. 2017
Ar50-60-nl1	4	10714348	Heterozygous		4	15872185	Heterozygous	Kazama et al. 2017
Ar50-60-nl1	5	8773657	Heterozygous		5	8785140	Heterozygous	Kazama et al. 2017
Ar50-60-nl1	2	17111749	Heterozygous		5	8773659	Heterozygous	Kazama et al. 2017
Ar50-60-nl1	2	15983051	Heterozygous		2	16515665	Heterozygous	Kazama et al. 2017
Ar50-60-nl1	2	15983043	Heterozygous		2	15984635	Heterozygous	Kazama et al. 2017
Ar50-60-nl1	2	15593173	Heterozygous		2	15632119	Heterozygous	Kazama et al. 2017
Ar50-60-nl1	2	15592723	Heterozygous		2	15984626	Heterozygous	Kazama et al. 2017
Ar50-60-nl1	2	6500487	Heterozygous		5	17338212	Heterozygous	Kazama et al. 2017
Ar50-60-nl1	5	16079575	Heterozygous		5	17329107	Heterozygous	Kazama et al. 2017
Ar50-60-nl1	2	17111747	Heterozygous		5	8762481	Heterozygous	Kazama et al. 2017
Ar50-60-nl1	5	8762471	Heterozygous		5	8785140	Heterozygous	Kazama et al. 2017
Ar50-71-dg1	1	26274025	Homozygous		4	5943445	Heterozygous	Kazama et al. 2017
Ar50-71-dg1	4	4000000	Heterozygous		4	5943453	Heterozygous	Kazama et al. 2017
Ar50-71-dg1	1	26514410	Homozygous		4	6520818	Heterozygous	Kazama et al. 2017
Ar50-71-dg1	3	13200074	Heterozygous		3	13223380	Heterozygous	Kazama et al. 2017
Ar50-71-dg1	1	26514411	Homozygous		2	2374277	Homozygous	Kazama et al. 2017
Ar50-71-dg1	1	26514175	Homozygous		2	2374272	Homozygous	Kazama et al. 2017
Ar50-71-dg1	2	4896674	Homozygous		2	6055989	Homozygous	Kazama et al. 2017
Ar50-71-dg1	2	4896708	Homozygous		2	6056110	Homozygous	Kazama et al. 2017
Ar50-71-dg1	4	7217413	Heterozygous		4	9389190	Homozygous	Kazama et al. 2017
Ar50-71-dg1	4	7218792	Heterozygous		4	9389202	Homozygous	Kazama et al. 2017
Ar50-71-dg1	5	23694090	Homozygous		5	23711893	Homozygous	Kazama et al. 2017
Ar50-71-dg1	1	26274023	Homozygous		5	23694100	Homozygous	Kazama et al. 2017
Ar50-71-dg1	1	26514150	Homozygous		5	23711901	Homozygous	Kazama et al. 2017
Ar50-94-as1	1	15161149	Heterozygous		1	15731015	Heterozygous	Kazama et al. 2017
Ar50-94-as1	1	23420664	Heterozygous		1	24464557	Heterozygous	Kazama et al. 2017
Ar50-94-as1	1	15730980	Heterozygous		1	23420680	Heterozygous	Kazama et al. 2017
Ar50-94-as1	1	23422006	Heterozygous		1	23494138	Heterozygous	Kazama et al. 2017
Ar50-94-as1	1	24464548	Heterozygous		1	24499863	Heterozygous	Kazama et al. 2017
Ar50-94-as1	2	9500523	Homozygous		2	9502048	Homozygous	Kazama et al. 2017
Ar-57-al1	3	6092061	Heterozygous		3	6095685	Heterozygous	Hirano et al. 2015
Ar-57-al1	3	6092082	Heterozygous		4	13784435	Homozygous	Hirano et al. 2015
Ar-57-al1	4	13669993	Homozygous		4	13788340	Homozygous	Hirano et al. 2015
Ar-57-al1	4	13670015	Homozygous		4	13788349	Homozygous	Hirano et al. 2015
Ar-57-al1	3	6095685	Homozygous		4	13784509	Heterozygous	Hirano et al. 2015
Ar50-70-N2	2	2630019	Homozygous		2	2534729	Homozygous	This study
Ar50-70-N2	2	2630015	Homozygous		3	14202436	Homozygous	This study
Ar50-70-N2	2	2534723	Homozygous		3	14200780	Homozygous	This study
Ar50-70-N2	2	5175910	Homozygous		2	2502088	Homozygous	This study
Ar50-70-N2	2	5175888	Homozygous		2	5178070	Homozygous	This study
Ar50-70-N2	2	2502087	Homozygous		2	6391	Homozygous	This study
Ar50-70-N2	2	5178585	Homozygous		2	6392	Homozygous	This study
Ar50-70-N2	2	5178071	Homozygous		2	5178584	Homozygous	This study
Ar50-70-N2	4	11950732	Homozygous		3	9589806	Heterozygous	This study
Ar50-70-N2	3	10344280	Heterozygous		4	11950746	Homozygous	This study
Ar50-70-N2	5	2938904	Homozygous		4	15159033	Homozygous	This study
Ar50-70-N2	4	15159026	Homozygous		5	2938904	Homozygous	This study
Ar50-70-N2	1	13057211	Heterozygous		1	15084979	Heterozygous	This study
Ar50-77-N1	3	12662512	Homozygous		3	12663102	Homozygous	This study
Ar50-77-N1	3	12707654	Homozygous		3	12662512	Homozygous	This study
Ar50-77-N1	3	12663094	Homozygous		3	12707666	Homozygous	This study
C100-1-N2	4	15306695	Heterozygous		4	18360026	Heterozygous	This study
C100-1-N2	4	18360048	Heterozygous		4	15306720	Heterozygous	This study
C100-23-N2	2	5875012	Homozygous		2	7430122	Homozygous	This study
C100-23-N2	2	4926464	Homozygous		2	7430124	Homozygous	This study
C100-23-N2	2	4926462	Homozygous		2	5875014	Homozygous	This study
C100-23-N2	3	11612103	Heterozygous		3	10419441	Heterozygous	This study
C100-23-N2	3	10377093	Heterozygous		3	11612088	Heterozygous	This study
C100-23-N2	3	10377094	Heterozygous		3	10419440	Heterozygous	This study
C100-34-as1	4	7459947	Homozygous		5	23035850	Homozygous	This study
C100-34-as1	5	23035849	Homozygous		4	7459959	Homozygous	This study
C100-67-N1	1	8393332	Heterozygous		1	9117439	Heterozygous	This study
C100-67-N1	1	8393336	Heterozygous		1	9117439	Heterozygous	This study
C100-67-N1	5	15483083	Homozygous		5	22771982	Homozygous	This study
C100-67-N1	5	15483089	Homozygous		5	22772001	Homozygous	This study
C200-29-N2	3	14261013	Homozygous		5	11493402	Heterozygous	This study
C200-29-N2	5	11493770	Heterozygous		3	14303865	Homozygous	This study
C200-29-N2	1	22896696	Heterozygous		3	14261019	Homozygous	This study
C200-29-N2	4	11947876	Heterozygous		3	14303884	Homozygous	This study
C200-29-N2	3	14314826	Homozygous		4	11948020	Heterozygous	This study
C200-29-N2	1	22895696	Heterozygous		3	14314900	Homozygous	This study
C200-29-N2	4	11947877	Heterozygous		4	11948019	Heterozygous	This study
C200-29-N2	1	22893913	Heterozygous		1	22897674	Heterozygous	This study
C200-29-N2	1	22893914	Heterozygous		1	22895695	Heterozygous	This study
C200-46-late2	1	4452034	Heterozygous		2	17763848	Heterozygous	This study
C200-46-late2	2	17763819	Heterozygous		5	298544	Homozygous	This study
C200-46-late2	1	4446100	Heterozygous		5	298553	Homozygous	This study
C200-46-late2	1	4446079	Heterozygous		1	4452033	Heterozygous	This study
C200-93-N2	1	26951045	Homozygous		1	26976776	Homozygous	This study
C200-98-N1	3	5497225	Heterozygous		3	5497350	Heterozygous	This study
C200-98-N1	4	8297274	Homozygous		4	8297461	Homozygous	This study
C30-108-as3	1	23340739	Heterozygous		1	23357424	Heterozygous	Kazama et al. 2017
C30-108-as3	5	368789	Homozygous		5	16097318	Homozygous	Kazama et al. 2017
C30-108-as3	5	368812	Homozygous		5	23720381	Heterozygous	Kazama et al. 2017
C30-108-as3	5	16114978	Homozygous		5	26073818	Heterozygous	Kazama et al. 2017
C30-129-as1	1	1831824	Heterozygous		5	26332256	Homozygous	Kazama et al. 2017
C30-129-as1	1	5961555	Heterozygous		5	26332271	Homozygous	Kazama et al. 2017
C30-139-as1	5	20292292	Heterozygous		5	20292449	Heterozygous	Kazama et al. 2017
C30-14-as4	1	9627390	Heterozygous		1	10384112	Heterozygous	Kazama et al. 2017
C30-14-as4	1	9627388	Heterozygous		1	10384095	Heterozygous	Kazama et al. 2017
C30-1-as1	3	11003025	Heterozygous		3	19084645	Heterozygous	Kazama et al. 2017
C30-1-as1	3	11003076	Heterozygous		5	11710220	Heterozygous	Kazama et al. 2017
C30-1-as1	3	19084645	Heterozygous		4	7785626	Heterozygous	Kazama et al. 2017
C30-1-as1	5	789729	Homozygous		5	1379167	Homozygous	Kazama et al. 2017
C30-1-as1	5	789732	Homozygous		5	1379167	Homozygous	Kazama et al. 2017
C30-90-as345	2	15257169	Homozygous		2	15256711	Homozygous	Kazama et al. 2017
C30-95-as1	2	12403562	Homozygous		2	12516296	Homozygous	Kazama et al. 2017
C30-95-as1	2	12403564	Homozygous		2	12516297	Homozygous	Kazama et al. 2017
C30-95-as1	5	13496206	Heterozygous		5	13496328	Heterozygous	Kazama et al. 2017

## Sheet: Table S9
Supplementary Table S9 Deletion mutations analyzed in this study.
Mutant line	Chromo- some	Start position (bp)	End position (bp)	Deletion size (bp)	Zygosity	Reference	Source
Ar50-01-N1	2	14023202	14030427	7226	Homozygous	This study	Array CGH
Ar50-01-N1, Ar50-01-N2	1	21477597	21484752	7156	Homozygous	This study	Array CGH
Ar50-01-N1, Ar50-01-N2	3	19569967	19577940	7974	Homozygous	This study	Array CGH
Ar50-06-N1	3	1439084	1463884	24801	Homozygous	This study	Array CGH
Ar50-07-N1	4	7316175	7320734	4560	Homozygous	This study	Array CGH
Ar50-11-N1	5	10356879	10357770	892	Heterozygous	This study	NGS
Ar50-11-N1	5	15036948	15170720	133773	Heterozygous	This study	NGS*
Ar50-11-N2	5	7818827	7827524	8698	Heterozygous	This study	Array CGH
Ar50-20-N1	5	8383889	8444799	60911	Heterozygous	This study	Array CGH
Ar50-21-as1	5	8750259	8755506	5248	Homozygous	This study	Array CGH
Ar50-21-as1	1	24182968	24212170	29203	Heterozygous	This study	Array CGH
Ar50-22-b2	1	10901329	10905140	3812	Homozygous	This study	Array CGH
Ar50-27-as1	1	14288591	14296320	7730	Heterozygous	This study	Array CGH
Ar50-31-N1	2	509018	1988258	1479241	Heterozygous	This study	Array CGH
Ar50-33-N1	1	20852583	20859199	6617	Homozygous	This study	Array CGH
Ar50-33-N1, Ar50-33-pg1	3	10537141	10622977	85837	Homozygous	This study	Array CGH
Ar50-33-pg1	1	20853583	20858199	4617	Homozygous	This study	Array CGH
Ar50-43-N1	1	4629938	4636149	6212	Homozygous	This study	Array CGH
Ar50-43-N1	2	5751763	5752333	571	Homozygous	This study	Array CGH
Ar50-44-as1	2	8058304	8099777	41474	Homozygous	This study	Array CGH
Ar50-46-pl1	5	15233000	15238454	5455	Homozygous	This study	Array CGH
Ar50-46-pl1	2	8058304	8099877	41574	Heterozygous	This study	Array CGH
Ar50-47-N1	3	15428421	15429057	637	Homozygous	This study	NGS
Ar50-47-N1	3	16980794	17226677	245884	Heterozygous	This study	NGS*
Ar50-52-N1, Ar50-52-nl1	3	8951905	8963107	11203	Homozygous	This study	Array CGH
Ar50-52-nl1	1	24451116	24454333	3218	Homozygous	This study	Array CGH
Ar50-55-N1, Ar50-55-as3	1	28193131	28258023	64893	Heterozygous	This study	Array CGH
Ar50-58-nl1	5	10136930	10164977	28048	Homozygous	This study	Array CGH
Ar50-60-N1	1	12877700	12878275	576	Homozygous	This study	Array CGH
Ar50-60-N1, Ar50-60-as1	1	3234539	3236190	1652	Homozygous	This study	Array CGH
Ar50-64-N2	4	7732125	7753388	21264	Homozygous	This study	Array CGH
Ar50-64-N2	3	15939453	15996865	57413	Heterozygous	This study	Array CGH
Ar50-65-N1	5	25714752	25717227	2476	Heterozygous	This study	Array CGH
Ar50-68-N1	1	12447742	12450261	2520	Homozygous	This study	Array CGH
Ar50-70-N2	2	5178071	5178584	514	Homozygous	This study	NGS
Ar50-70-N2	1	13057211	15084979	2027769	Heterozygous	This study	NGS*
Ar50-71-N2	5	18415738	18519924	104187	Homozygous	This study	Array CGH
Ar50-74-N1, Ar50-74-pl5	4	17036603	17042167	5565	Homozygous	This study	Array CGH
Ar50-75-cas2	2	3618526	6433287	2814762	Heterozygous	This study	NGS*
Ar50-77-N1	1	16213670	16727510	513841	Heterozygous	This study	Array CGH
Ar50-80-N1, Ar50-80-N2	2	18066185	18083226	17042	Homozygous	This study	Array CGH
Ar50-82-dg1	2	19684071	19688683	4613	Heterozygous	This study	Array CGH
Ar50-83-N1	2	19602350	19688683	86334	Heterozygous	This study	Array CGH
Ar50-83-N1, Ar50-83-N2	1	13532882	13559465	26584	Heterozygous	This study	Array CGH
Ar50-86-N1	5	6681394	6682301	908	Heterozygous	This study	Array CGH
C100-01-N2	4	14421159	14486809	65651	Heterozygous	This study	Array CGH
C100-04-N1	2	234934	1152812	917879	Heterozygous	This study	Array CGH
C100-08-N2	4	6971327	6972003	677	Homozygous	This study	Array CGH
C100-11-N2	3	6227362	6232919	5558	Homozygous	This study	Array CGH
C100-14-N1	3	10825728	10962165	136438	Heterozygous	This study	Array CGH
C100-15-N1	2	11126574	11132557	5984	Homozygous	This study	Array CGH
C100-15-N1	2	19684071	19688683	4613	Homozygous	This study	Array CGH
C100-23-N2	2	4926462	5875014	948553	Heterozygous	This study	NGS*
C100-23-N2	3	9589849	10326705	736857	Heterozygous	This study	Array CGH
C100-24-N1	1	14288591	14296864	8274	Homozygous	This study	Array CGH
C100-25-as1	5	16333781	16336619	2839	Homozygous	This study	Array CGH
C100-36-N1	3	18352853	18353430	578	Homozygous	This study	Array CGH
C100-53-N2	2	5741427	5752035	10609	Heterozygous	This study	Array CGH
C100-55-N2	5	14106385	14107731	1347	Heterozygous	This study	Array CGH
C100-61-N1	1	19927554	19952599	25046	Homozygous	This study	Array CGH
C100-61-pl1	2	10393348	10399220	5873	Homozygous	This study	Array CGH
C100-63-N1	1	16724603	16730900	6298	Homozygous	This study	Array CGH
C100-67-N1	1	21144607	21732891	588285	Heterozygous	This study	NGS*
C100-67-N1	1	22935601	23064153	128553	Heterozygous	This study	NGS*
C100-71-N1	1	3890490	3895233	4744	Heterozygous	This study	Array CGH
C100-71-N1, C100-75-N1	5	20586991	20626041	39051	Heterozygous	This study	Array CGH
C100-73-N1, C100-73-N2	2	5741761	5758287	16527	Homozygous	This study	Array CGH
C100-79-N2	1	14288591	14296846	8256	Homozygous	This study	Array CGH
C100-81-N1	4	11584944	11587770	2827	Homozygous	This study	Array CGH
C100-85-N2	1	11984709	11989126	4418	Homozygous	This study	Array CGH
C200-11-N2	5	15044232	15144480	100249	Homozygous	This study	Array CGH
C200-14-N1	2	10543676	10969403	425728	Heterozygous	This study	NGS*
C200-14-N2	2	10587678	10806749	219072	Heterozygous	This study	Array CGH
C200-17-N1	1	21689981	21832942	142962	Heterozygous	This study	Array CGH
C200-18-N1, C200-18-N2	2	17982691	17988955	6265	Homozygous	This study	Array CGH
C200-29-N2	1	17245575	17340218	94644	Heterozygous	This study	NGS*
C200-38-N1, Ar50-76-pl1	4	84712	2779855	2695144	Heterozygous	This study	Array CGH
C200-43-pl1	5	24328481	24332338	3858	Homozygous	This study	Array CGH
C200-46-N2	3	1439084	1463939	24856	Homozygous	This study	Array CGH
C200-48-late1	5	1	298553	298553	Heterozygous	This study	NGS*
C200-51-as3	4	8672047	8674245	2199	Homozygous	This study	Array CGH
C200-52-N1, C200-53-N1	3	3267143	3267932	790	Homozygous	This study	Array CGH
C200-56-as4	1	1127204	1139595	12392	Homozygous	This study	Array CGH
C200-56-as4	3	11397919	11597319	199401	Homozygous	This study	Array CGH
C200-60-N1	5	25180430	25182181	1752	Homozygous	This study	Array CGH
C200-62-N1	3	17199293	17202847	3555	Heterozygous	This study	Array CGH
C200-62-N1	3	17203953	17260449	56497	Heterozygous	This study	Array CGH
C200-72-N1, C200-72-N2	1	28864501	28876259	11759	Heterozygous	This study	Array CGH
C200-74-pl1	3	9638669	9639788	1120	Homozygous	This study	Array CGH
C200-78-N1	3	4161936	4201213	39278	Homozygous	This study	Array CGH
C200-81-N2	2	9371547	9372855	1309	Homozygous	This study	Array CGH
C200-87-N1	1	19000057	19000847	791	Homozygous	This study	Array CGH
C200-90-as1	2	18711299	18721559	10261	Homozygous	This study	Array CGH
C200-91-N1, C200-91-as1	1	11180728	11193350	12623	Homozygous	This study	Array CGH
C200-93-N2	1	26951045	26976776	25732	Homozygous	This study	NGS
C200-93-N2	1	4458187	4849972	391786	Heterozygous	This study	Array CGH
C200-95-N1	4	11387871	11392419	4549	Heterozygous	This study	Array CGH
C200-95-N1	5	17261823	17312991	51169	Heterozygous	This study	Array CGH
C200-98-N1	4	8297274	8297461	188	Homozygous	This study	NGS
C200-98-N1	2	234934	2960833	2725900	Heterozygous	This study	Array CGH
C200-98-N1	2	15389549	15391189	1641	Heterozygous	This study	Array CGH
C200-98-N1	3	6289299	6295300	6002	Heterozygous	This study	Array CGH
C200-98-N1	3	8956492	8957600	1109	Heterozygous	This study	Array CGH
C200-98-N1	3	11417567	11422997	5431	Heterozygous	This study	Array CGH
C200-98-N1	3	15878683	15884053	5371	Heterozygous	This study	Array CGH
125-5-1	2	4902653	4903917	1265	Homozygous	Hase et al. 2020	-
125-6-1	2	6349897	6595311	245415	Homozygous	Hase et al. 2020	-
175-4-1	5	15108168	15390100	281933	Homozygous	Hase et al. 2020	-
C30-108-as3	1	23340739	23357424	16686	Heterozygous	Kazama et al. 2017	-
C30-90-as3	2	15256711	15257169	459	Homozygous	Kazama et al. 2017	-
Ar-55-as5	2	7508875	10623811	3114937	Heterozygous	Kazama et al. 2017	-
Ar-55-as5	4	7087207	7333152	245946	Heterozygous	Kazama et al. 2017	-
Ar-60-as1	5	17338213	17713514	375302	Heterozygous	Kazama et al. 2017	-
Ar50-36-pg1	5	12553267	12594202	40936	Homozygous	Kazama et al. 2017	-
Ar50-57-as4	2	9483679	9534538	50860	Heterozygous	Kazama et al. 2017	-
Ar50-58-as6	5	12503691	12503911	221	Homozygous	Kazama et al. 2017	-
Ar50-58-as6	5	10068563	10544692	476130	Homozygous	Kazama et al. 2017	-
Ar50-71-as1	3	13200074	13223380	23307	Heterozygous	Kazama et al. 2017	-
Ar50-94-as1	2	9500523	9502048	1526	Homozygous	Kazama et al. 2017	-
Ar50-94-as1	1	23422006	23494138	72133	Heterozygous	Kazama et al. 2017	-
Ar50-33-pg1	5	12621534	13561537	940004	Homozygous	Sanjaya et al. 2021	-
Ar-50-pg1	5	12578270	13021810	443541	Homozygous	Hirano et al. 2015	-
Ar-123-nl1	3	22747603	22758124	10522	Homozygous	Hirano et al. 2015	-
Ar-123-nl1	5	10300252	10654482	354231	Homozygous	Hirano et al. 2015	-
Ar-240-as1	1	29374384	29374957	574	Homozygous	Hirano et al. 2015	-
Ar-240-as1	3	1404805	1405130	326	Homozygous	Hirano et al. 2015	-
Ar-240-as1	4	3358168	3358616	449	Homozygous	Hirano et al. 2015	-
Ar-240-as1	5	7422756	7438827	16072	Homozygous	Hirano et al. 2015	-
Ar-240-as1	5	22269224	22272104	2881	Homozygous	Hirano et al. 2015	-
Ar-303-var1	5	13814172	13814658	487	Homozygous	Hirano et al. 2015	-
Ar-365-as1	2	13135581	13135791	211	Homozygous	Hirano et al. 2015	-
Ar-365-as1	3	6178880	6183851	4972	Homozygous	Hirano et al. 2015	-
Ar-365-as1	4	18342776	18343166	391	Homozygous	Hirano et al. 2015	-
Ar-443-as1	3	11761177	12363358	602182	Homozygous	Hirano et al. 2015	-
Fe-164-pg1	2	11012729	11012879	151	Homozygous	Hirano et al. 2015	-
Fe-164-pg1	2	12613185	12631535	18351	Homozygous	Hirano et al. 2015	-
Fe-164-pg1	2	12709685	12709935	251	Homozygous	Hirano et al. 2015	-
Fe-164-pg1	5	12301324	12750624	449301	Homozygous	Hirano et al. 2015	-
Fe-165-as1	1	18684490	18684640	151	Homozygous	Hirano et al. 2015	-
Fe-165-as1	4	71051	73751	2701	Homozygous	Hirano et al. 2015	-
Fe-165-as1	4	12221296	12223496	2201	Homozygous	Hirano et al. 2015	-
Fe-37-as2	3	20518876	20522276	3401	Homozygous	Hirano et al. 2015	-
Fe-37-as2	3	21431581	21442621	11041	Homozygous	Hirano et al. 2015	-
Fe-37-as2	4	3129812	3131262	1451	Homozygous	Hirano et al. 2015	-
Fe-57-pg1	1	16766469	16852919	86451	Homozygous	Hirano et al. 2015	-
Fe-57-pg1	1	16857269	16857619	351	Homozygous	Hirano et al. 2015	-
Fe-57-pg1	1	16913369	16913519	151	Homozygous	Hirano et al. 2015	-
Fe-57-pg1	1	17975490	17976290	801	Homozygous	Hirano et al. 2015	-
Fe-57-pg1	5	25343028	25343678	651	Homozygous	Hirano et al. 2015	-
+: Genes are included, -: Genes are not included, *: Same deletion was also detected by array CGH analysis.

## Sheet: Table S10
Supplementary Table S10 Distribution of breakpoints and essential genes in 1-Mb bins.
Chromo-some	Bin	Start position (bp)	End position (bp)	Number of breakpoints*	Number of essential genes
1	0	1	1000000	0	12
1	1	1000001	2000000	2	8
1	2	2000001	3000000	0	14
1	3	3000001	4000000	0	9
1	4	4000001	5000000	2	11
1	5	5000001	6000000	1	8
1	6	6000001	7000000	0	10
1	7	7000001	8000000	0	10
1	8	8000001	9000000	1	8
1	9	9000001	10000000	2	2
1	10	10000001	11000000	1	3
1	11	11000001	12000000	0	6
1	12	12000001	13000000	0	3
1	13	13000001	14000000	1	2
1	14	14000001	15000000	0	0
1	15	15000001	16000000	2	0
1	16	16000001	17000000	1	3
1	17	17000001	18000000	1	3
1	18	18000001	19000000	0	10
1	19	19000001	20000000	1	2
1	20	20000001	21000000	0	7
1	21	21000001	22000000	0	2
1	22	22000001	23000000	2	4
1	23	23000001	24000000	2	8
1	24	24000001	25000000	1	6
1	25	25000001	26000000	0	11
1	26	26000001	27000000	2	5
1	27	27000001	28000000	0	4
1	28	28000001	29000000	0	8
1	29	29000001	30000000	1	11
2	0	1	1000000	2	14
2	1	1000001	2000000	1	7
2	2	2000001	3000000	2	1
2	3	3000001	4000000	2	1
2	4	4000001	5000000	3	0
2	5	5000001	6000000	2	1
2	6	6000001	7000000	4	3
2	7	7000001	8000000	3	8
2	8	8000001	9000000	1	7
2	9	9000001	10000000	4	6
2	10	10000001	11000000	2	5
2	11	11000001	12000000	1	13
2	12	12000001	13000000	1	9
2	13	13000001	14000000	1	10
2	14	14000001	15000000	0	19
2	15	15000001	16000000	4	7
2	16	16000001	17000000	2	7
2	17	17000001	18000000	5	9
2	18	18000001	19000000	1	8
3	0	1	1000000	0	6
3	1	1000001	2000000	0	14
3	2	2000001	3000000	0	16
3	3	3000001	4000000	0	13
3	4	4000001	5000000	0	7
3	5	5000001	6000000	1	7
3	6	6000001	7000000	2	14
3	7	7000001	8000000	2	6
3	8	8000001	9000000	2	6
3	9	9000001	10000000	1	5
3	10	10000001	11000000	2	3
3	11	11000001	12000000	4	1
3	12	12000001	13000000	2	0
3	13	13000001	14000000	3	0
3	14	14000001	15000000	2	1
3	15	15000001	16000000	1	0
3	16	16000001	17000000	2	2
3	17	17000001	18000000	1	7
3	18	18000001	19000000	1	7
3	19	19000001	20000000	2	5
3	20	20000001	21000000	0	17
3	21	21000001	22000000	0	6
3	22	22000001	23000000	0	7
4	0	1	1000000	0	11
4	1	1000001	2000000	1	8
4	2	2000001	3000000	1	5
4	3	3000001	4000000	1	0
4	4	4000001	5000000	1	1
4	5	5000001	6000000	1	0
4	6	6000001	7000000	1	4
4	7	7000001	8000000	4	3
4	8	8000001	9000000	2	10
4	9	9000001	10000000	2	7
4	10	10000001	11000000	1	6
4	11	11000001	12000000	3	10
4	12	12000001	13000000	0	10
4	13	13000001	14000000	1	8
4	14	14000001	15000000	1	8
4	15	15000001	16000000	3	14
4	16	16000001	17000000	0	10
4	17	17000001	18000000	0	10
5	0	1	1000000	5	3
5	1	1000001	2000000	1	11
5	2	2000001	3000000	2	6
5	3	3000001	4000000	1	7
5	4	4000001	5000000	0	17
5	5	5000001	6000000	1	12
5	6	6000001	7000000	2	8
5	7	7000001	8000000	3	12
5	8	8000001	9000000	2	5
5	9	9000001	10000000	0	9
5	10	10000001	11000000	2	0
5	11	11000001	12000000	3	0
5	12	12000001	13000000	4	0
5	13	13000001	14000000	3	1
5	14	14000001	15000000	0	2
5	15	15000001	16000000	3	3
5	16	16000001	17000000	2	7
5	17	17000001	18000000	2	2
5	18	18000001	19000000	0	5
5	19	19000001	20000000	0	11
5	20	20000001	21000000	1	12
5	21	21000001	22000000	0	6
5	22	22000001	23000000	2	10
5	23	23000001	24000000	4	11
5	24	24000001	25000000	0	6
5	25	25000001	26000000	0	14
5	26	26000001	27000000	2	6
*Multiple breakpoints derived from the same mutant line were counted as one breakpoint.

[truncated: 3 more sheets: Table S11, Table S12, Table S13]
